# Supplementary material for: Combustion Resistant Borohydrides and Their Chemical Interactions with Li-Metal Surfaces: An Experimental and Theoretical Study
Source: ACS Cent Sci. 2025 Apr 23;11(5):734–41. doi: 10.1021/acscentsci.5c00043 (PMC12164935; doi:10.1021/acscentsci.5c00043)
Supplement: Supplementary file 2 [file oc5c00043_si_002.cif]

 
data_vl382at 

# start Validation Reply Form
_vrf_PLAT094_vl382at
;
PROBLEM: Ratio of Maximum / Minimum Residual Density ....       2.02 Report
RESPONSE: The 17 highest residual density peaks are all located on bonds.
;
_vrf_PLAT906_vl382at
;
PROBLEM: Large K Value in the Analysis of Variance ......      4.909 Check 
RESPONSE: This crystal of an ionic liquid was encased in a shell of
          amorphous ionic liquid, resulting in increased background
          scatter at low angle.
;
# end Validation Reply Form
  
_audit_creation_method            'SHELXL-2018/3' 
_shelx_SHELXL_version_number      '2018/3' 
_chemical_name_systematic         ? 
_chemical_name_common             ? 
_chemical_melting_point           ? 
_chemical_formula_moiety          ? 
_chemical_formula_sum 
 'C30 H76 B18 Li2 O2' 
_chemical_formula_weight          677.36 
  
loop_ 
 _atom_type_symbol 
 _atom_type_description 
 _atom_type_scat_dispersion_real 
 _atom_type_scat_dispersion_imag 
 _atom_type_scat_source 
 'C'  'C'   0.0033   0.0016 
 'International Tables Vol C Tables 4.2.6.8 and 6.1.1.4' 
 'H'  'H'   0.0000   0.0000 
 'International Tables Vol C Tables 4.2.6.8 and 6.1.1.4' 
 'Li'  'Li'  -0.0003   0.0001 
 'International Tables Vol C Tables 4.2.6.8 and 6.1.1.4' 
 'B'  'B'   0.0013   0.0007 
 'International Tables Vol C Tables 4.2.6.8 and 6.1.1.4' 
 'O'  'O'   0.0106   0.0060 
 'International Tables Vol C Tables 4.2.6.8 and 6.1.1.4' 
  
_space_group_crystal_system       triclinic 
_space_group_IT_number            2 
_space_group_name_H-M_alt         'P -1' 
_space_group_name_Hall            '-P 1' 
  
_shelx_space_group_comment 
; 
The symmetry employed for this shelxl refinement is uniquely defined 
by the following loop, which should always be used as a source of 
symmetry information in preference to the above space-group names. 
They are only intended as comments. 
; 
  
loop_ 
 _space_group_symop_operation_xyz 
 'x, y, z' 
 '-x, -y, -z' 
  
_cell_length_a                    6.8342(3) 
_cell_length_b                    8.9814(5) 
_cell_length_c                    17.7841(8) 
_cell_angle_alpha                 87.6667(19) 
_cell_angle_beta                  85.2398(19) 
_cell_angle_gamma                 80.180(2) 
_cell_volume                      1071.50(9) 
_cell_formula_units_Z             1 
_cell_measurement_temperature     100(2) 
_cell_measurement_reflns_used     9890 
_cell_measurement_theta_min       2.30 
_cell_measurement_theta_max       31.92 
  
_exptl_crystal_description        block 
_exptl_crystal_colour             colourless 
_exptl_crystal_density_meas       ? 
_exptl_crystal_density_method     ? 
_exptl_crystal_density_diffrn     1.050 
_exptl_crystal_F_000              368 
_exptl_transmission_factor_min    ? 
_exptl_transmission_factor_max    ? 
_exptl_crystal_size_max           0.164 
_exptl_crystal_size_mid           0.147 
_exptl_crystal_size_min           0.097 
_exptl_absorpt_coefficient_mu     0.054 
_shelx_estimated_absorpt_T_min    0.991 
_shelx_estimated_absorpt_T_max    0.995 
_exptl_absorpt_correction_type    multi-scan 
_exptl_absorpt_correction_T_min   0.6777   
_exptl_absorpt_correction_T_max   0.7463 
_exptl_absorpt_process_details    'SADABS 2016/2 (Bruker, 2016)' 
_exptl_absorpt_special_details    ? 
_diffrn_ambient_temperature       100(2) 
_diffrn_radiation_wavelength      0.71073 
_diffrn_radiation_type            MoK\a 
_diffrn_radiation_monochromator   'multilayer mirror'
_diffrn_source                    'microfocus sealed tube' 
_diffrn_source_type               'Incoatec I\mS 3.0'
_diffrn_measurement_device_type   'Bruker D8 VENTURE' 
_diffrn_measurement_method        '\f and \w scans' 
_diffrn_detector_area_resol_mean  7.3910 
_diffrn_reflns_number             44152 
_diffrn_reflns_av_unetI/netI      0.0360 
_diffrn_reflns_av_R_equivalents   0.0513 
_diffrn_reflns_limit_h_min        -10 
_diffrn_reflns_limit_h_max        10 
_diffrn_reflns_limit_k_min        -13 
_diffrn_reflns_limit_k_max        13 
_diffrn_reflns_limit_l_min        -26 
_diffrn_reflns_limit_l_max        26 
_diffrn_reflns_theta_min          2.299 
_diffrn_reflns_theta_max          31.506 
_diffrn_reflns_theta_full         25.242 
_diffrn_measured_fraction_theta_max   1.000 
_diffrn_measured_fraction_theta_full  1.000 
_diffrn_reflns_Laue_measured_fraction_max    1.000 
_diffrn_reflns_Laue_measured_fraction_full   1.000 
_diffrn_reflns_point_group_measured_fraction_max   1.000 
_diffrn_reflns_point_group_measured_fraction_full  1.000 
_reflns_number_total              7126 
_reflns_number_gt                 6006 
_reflns_threshold_expression      'I > 2\s(I)' 
_reflns_Friedel_coverage          0.000 
_reflns_Friedel_fraction_max      . 
_reflns_Friedel_fraction_full     . 
  
_reflns_special_details 
; 
 Reflections were merged by SHELXL according to the crystal 
 class for the calculation of statistics and refinement. 
  
 _reflns_Friedel_fraction is defined as the number of unique 
 Friedel pairs measured divided by the number that would be 
 possible theoretically, ignoring centric projections and 
 systematic absences. 
; 
  
_computing_data_collection        'BIS V6.2.12 (Bruker, 2019)' 
_computing_cell_refinement        'SAINT 8.40 (Bruker, 2019)' 
_computing_data_reduction         'SAINT 8.40 (Bruker, 2019)' 
_computing_structure_solution     'SHELXT-2018/2 (Sheldrick, 2018)' 
_computing_structure_refinement   'SHELXL-2018/3 (Sheldrick, 2018)' 
_computing_molecular_graphics     'SHELXTL (Bruker)' 
_computing_publication_material   'SHELXTL (Bruker)' 
_refine_special_details 
; 
 All carborane cage hydrogens were located in the Fourier synthesis
 and refined semi-freely with the help of distance restraints
 (target B�H distance 1.12(2) �), and their Uiso values were
 constrained to 1.2 times the Ueq value of the boron atoms to which
 they bind.
; 
_refine_ls_structure_factor_coef  Fsqd 
_refine_ls_matrix_type            full 
_refine_ls_weighting_scheme       calc 
_refine_ls_weighting_details 
'w=1/[\s^2^(Fo^2^)+(0.0677P)^2^+0.2711P] where P=(Fo^2^+2Fc^2^)/3' 
_atom_sites_solution_primary      dual 
_atom_sites_solution_secondary    difmap 
_atom_sites_solution_hydrogens    mixed 
_refine_ls_hydrogen_treatment     mixed 
_refine_ls_extinction_method      none 
_refine_ls_extinction_coef        ? 
_refine_ls_number_reflns          7126 
_refine_ls_number_parameters      264 
_refine_ls_number_restraints      9 
_refine_ls_R_factor_all           0.0658 
_refine_ls_R_factor_gt            0.0546 
_refine_ls_wR_factor_ref          0.1424 
_refine_ls_wR_factor_gt           0.1358 
_refine_ls_goodness_of_fit_ref    1.098 
_refine_ls_restrained_S_all       1.098 
_refine_ls_shift/su_max           0.000 
_refine_ls_shift/su_mean          0.000 
  
loop_ 
 _atom_site_label 
 _atom_site_type_symbol 
 _atom_site_fract_x 
 _atom_site_fract_y 
 _atom_site_fract_z 
 _atom_site_U_iso_or_equiv 
 _atom_site_adp_type 
 _atom_site_occupancy 
 _atom_site_site_symmetry_order 
 _atom_site_calc_flag 
 _atom_site_refinement_flags_posn 
 _atom_site_refinement_flags_adp 
 _atom_site_refinement_flags_occupancy 
 _atom_site_disorder_assembly 
 _atom_site_disorder_group 
B1 B 1.24389(15) 0.57700(12) 0.22835(6) 0.01303(19) Uani 1 1 d D . . . . 
H1 H 1.297(2) 0.6290(14) 0.2757(7) 0.016 Uiso 1 1 d D U . . . 
B2 B 1.29906(16) 0.37933(12) 0.19956(6) 0.01384(19) Uani 1 1 d D . . . . 
H2 H 1.3929(19) 0.2832(13) 0.2237(7) 0.017 Uiso 1 1 d D U . . . 
B3 B 1.04648(16) 0.39599(12) 0.16757(6) 0.0142(2) Uani 1 1 d D . . . . 
H3 H 0.9497(19) 0.3104(14) 0.1667(7) 0.017 Uiso 1 1 d D U . . . 
B4 B 0.99200(15) 0.59389(12) 0.19678(6) 0.01338(19) Uani 1 1 d D . . . . 
H4 H 0.8536(18) 0.6613(14) 0.2197(7) 0.016 Uiso 1 1 d D U . . . 
B5 B 1.39906(15) 0.52450(12) 0.14313(6) 0.01339(19) Uani 1 1 d D . . . . 
H5 H 1.5623(17) 0.5258(15) 0.1450(7) 0.016 Uiso 1 1 d D U . . . 
B6 B 1.25978(16) 0.39702(12) 0.10012(6) 0.01409(19) Uani 1 1 d D . . . . 
H6 H 1.304(2) 0.2976(14) 0.0643(7) 0.017 Uiso 1 1 d D U . . . 
B7 B 1.04279(16) 0.54943(13) 0.09839(6) 0.01399(19) Uani 1 1 d D . . . . 
H7 H 0.9205(18) 0.5667(15) 0.0605(7) 0.017 Uiso 1 1 d D U . . . 
B8 B 1.18128(15) 0.67732(12) 0.14103(6) 0.01350(19) Uani 1 1 d D . . . . 
H8 H 1.169(2) 0.8005(13) 0.1377(7) 0.016 Uiso 1 1 d D U . . . 
B9 B 1.27503(16) 0.57310(13) 0.06451(6) 0.01412(19) Uani 1 1 d D . . . . 
H9 H 1.324(2) 0.6094(17) 0.0072(7) 0.028(4) Uiso 1 1 d D . . . . 
C1 C 1.09745(13) 0.45476(11) 0.24684(5) 0.01253(17) Uani 1 1 d . . . . . 
C2 C 1.02259(14) 0.40549(12) 0.32498(5) 0.01577(18) Uani 1 1 d . . . . . 
H2A H 1.049996 0.477470 0.361884 0.019 Uiso 1 1 calc R U . . . 
H2B H 1.099122 0.305021 0.337582 0.019 Uiso 1 1 calc R U . . . 
C3 C 0.80068(15) 0.39596(13) 0.33400(6) 0.0192(2) Uani 1 1 d . . . . . 
H3A H 0.722501 0.497476 0.324735 0.023 Uiso 1 1 calc R U . . . 
H3B H 0.770596 0.327706 0.295785 0.023 Uiso 1 1 calc R U . . . 
C4 C 0.73772(15) 0.33769(12) 0.41262(6) 0.0182(2) Uani 1 1 d . . . . . 
H4A H 0.767919 0.406452 0.450569 0.022 Uiso 1 1 calc R U . . . 
H4B H 0.817615 0.236800 0.421829 0.022 Uiso 1 1 calc R U . . . 
C5 C 0.51670(16) 0.32544(13) 0.42367(6) 0.0209(2) Uani 1 1 d . . . . . 
H5A H 0.436458 0.427571 0.418602 0.025 Uiso 1 1 calc R U . . . 
H5B H 0.483825 0.263003 0.383407 0.025 Uiso 1 1 calc R U . . . 
C6 C 0.46005(16) 0.25579(13) 0.50031(6) 0.0209(2) Uani 1 1 d . . . . . 
H6A H 0.493942 0.318124 0.540418 0.025 Uiso 1 1 calc R U . . . 
H6B H 0.540622 0.153736 0.505190 0.025 Uiso 1 1 calc R U . . . 
C7 C 0.23970(16) 0.24276(13) 0.51278(6) 0.0204(2) Uani 1 1 d . . . . . 
H7A H 0.159315 0.345401 0.511200 0.024 Uiso 1 1 calc R U . . . 
H7B H 0.203640 0.185895 0.470920 0.024 Uiso 1 1 calc R U . . . 
C8 C 0.18653(16) 0.16412(13) 0.58752(6) 0.0206(2) Uani 1 1 d . . . . . 
H8A H 0.272898 0.064018 0.590649 0.025 Uiso 1 1 calc R U . . . 
H8B H 0.213805 0.224626 0.629573 0.025 Uiso 1 1 calc R U . . . 
C9 C -0.03080(16) 0.14275(13) 0.59692(6) 0.0192(2) Uani 1 1 d . . . . . 
H9A H -0.060206 0.088538 0.552924 0.023 Uiso 1 1 calc R U . . . 
H9B H -0.116746 0.243341 0.597146 0.023 Uiso 1 1 calc R U . . . 
C10 C -0.08319(16) 0.05508(12) 0.66889(6) 0.0206(2) Uani 1 1 d . . . . . 
H10A H -0.060096 0.111372 0.713139 0.025 Uiso 1 1 calc R U . . . 
H10B H 0.005868 -0.044118 0.669837 0.025 Uiso 1 1 calc R U . . . 
C11 C -0.29919(18) 0.02995(14) 0.67497(7) 0.0247(2) Uani 1 1 d . . . . . 
H11A H -0.388119 0.127686 0.678731 0.037 Uiso 1 1 calc R U . . . 
H11B H -0.323561 -0.032737 0.720039 0.037 Uiso 1 1 calc R U . . . 
H11C H -0.324650 -0.021230 0.630034 0.037 Uiso 1 1 calc R U . . . 
Li1 Li 1.6191(3) 0.6462(2) 0.04670(11) 0.0211(4) Uani 1 1 d . . . . . 
O1 O 1.62205(11) 0.84901(8) 0.07355(4) 0.01692(15) Uani 1 1 d . . . . . 
C12 C 1.76685(16) 0.93616(12) 0.03742(6) 0.0190(2) Uani 1 1 d . . . . . 
H12A H 1.724493 0.978140 -0.012121 0.023 Uiso 1 1 calc R U . . . 
H12B H 1.899138 0.871601 0.029511 0.023 Uiso 1 1 calc R U . . . 
C13 C 1.77569(18) 1.06278(13) 0.09055(6) 0.0228(2) Uani 1 1 d . . . . . 
H13A H 1.683709 1.155820 0.077111 0.027 Uiso 1 1 calc R U . . . 
H13B H 1.912436 1.085798 0.089846 0.027 Uiso 1 1 calc R U . . . 
C14 C 1.71042(15) 0.99765(12) 0.16730(6) 0.01756(19) Uani 1 1 d . . . . . 
H14A H 1.821912 0.929488 0.189356 0.021 Uiso 1 1 calc R U . . . 
H14B H 1.655497 1.078615 0.203109 0.021 Uiso 1 1 calc R U . . . 
C15 C 1.55129(15) 0.91172(12) 0.14678(6) 0.01771(19) Uani 1 1 d . . . . . 
H15A H 1.534257 0.830195 0.184693 0.021 Uiso 1 1 calc R U . . . 
H15B H 1.422187 0.980287 0.143847 0.021 Uiso 1 1 calc R U . . . 
  
loop_ 
 _atom_site_aniso_label 
 _atom_site_aniso_U_11 
 _atom_site_aniso_U_22 
 _atom_site_aniso_U_33 
 _atom_site_aniso_U_23 
 _atom_site_aniso_U_13 
 _atom_site_aniso_U_12 
B1 0.0094(4) 0.0151(5) 0.0147(4) 0.0002(4) 0.0003(3) -0.0032(3) 
B2 0.0105(4) 0.0138(4) 0.0165(4) 0.0007(4) 0.0016(3) -0.0014(4) 
B3 0.0110(4) 0.0154(5) 0.0164(5) -0.0021(4) 0.0017(3) -0.0036(4) 
B4 0.0093(4) 0.0150(5) 0.0154(4) -0.0004(4) 0.0009(3) -0.0017(3) 
B5 0.0083(4) 0.0161(5) 0.0152(4) 0.0012(4) 0.0010(3) -0.0016(3) 
B6 0.0108(4) 0.0158(5) 0.0152(4) -0.0016(4) 0.0018(3) -0.0018(4) 
B7 0.0091(4) 0.0174(5) 0.0152(4) -0.0003(4) 0.0000(3) -0.0021(4) 
B8 0.0093(4) 0.0140(4) 0.0168(5) 0.0007(4) 0.0006(3) -0.0022(3) 
B9 0.0094(4) 0.0180(5) 0.0144(4) 0.0015(4) 0.0011(3) -0.0020(4) 
C1 0.0094(4) 0.0139(4) 0.0141(4) 0.0000(3) 0.0015(3) -0.0028(3) 
C2 0.0121(4) 0.0197(5) 0.0152(4) 0.0018(3) 0.0028(3) -0.0043(3) 
C3 0.0122(4) 0.0267(5) 0.0188(4) 0.0041(4) 0.0028(3) -0.0063(4) 
C4 0.0142(4) 0.0231(5) 0.0172(4) 0.0008(4) 0.0046(3) -0.0065(4) 
C5 0.0156(5) 0.0279(5) 0.0202(5) 0.0010(4) 0.0043(4) -0.0094(4) 
C6 0.0164(5) 0.0269(5) 0.0198(5) 0.0006(4) 0.0051(4) -0.0084(4) 
C7 0.0164(5) 0.0265(5) 0.0191(5) -0.0005(4) 0.0052(4) -0.0090(4) 
C8 0.0160(5) 0.0264(5) 0.0197(5) 0.0000(4) 0.0051(4) -0.0073(4) 
C9 0.0168(5) 0.0232(5) 0.0182(4) -0.0016(4) 0.0055(4) -0.0079(4) 
C10 0.0195(5) 0.0202(5) 0.0209(5) 0.0002(4) 0.0069(4) -0.0045(4) 
C11 0.0226(5) 0.0252(5) 0.0267(5) -0.0040(4) 0.0114(4) -0.0104(4) 
Li1 0.0168(8) 0.0224(9) 0.0242(9) -0.0006(7) 0.0022(7) -0.0053(7) 
O1 0.0148(3) 0.0191(3) 0.0175(3) -0.0018(3) 0.0034(3) -0.0067(3) 
C12 0.0181(5) 0.0206(5) 0.0187(4) 0.0016(4) 0.0028(4) -0.0072(4) 
C13 0.0243(5) 0.0184(5) 0.0267(5) -0.0007(4) 0.0036(4) -0.0087(4) 
C14 0.0135(4) 0.0179(5) 0.0210(5) -0.0027(4) -0.0009(3) -0.0016(3) 
C15 0.0133(4) 0.0217(5) 0.0180(4) -0.0029(4) 0.0025(3) -0.0035(4) 
  
_geom_special_details 
; 
 All esds (except the esd in the dihedral angle between two l.s. planes) 
 are estimated using the full covariance matrix.  The cell esds are taken 
 into account individually in the estimation of esds in distances, angles 
 and torsion angles; correlations between esds in cell parameters are only 
 used when they are defined by crystal symmetry.  An approximate (isotropic) 
 treatment of cell esds is used for estimating esds involving l.s. planes. 
; 
  
loop_ 
 _geom_bond_atom_site_label_1 
 _geom_bond_atom_site_label_2 
 _geom_bond_distance 
 _geom_bond_site_symmetry_2 
 _geom_bond_publ_flag 
B1 C1 1.6143(14) . ? 
B1 B5 1.8068(15) . ? 
B1 B8 1.8086(15) . ? 
B1 B4 1.8347(15) . ? 
B1 B2 1.8358(15) . ? 
B1 H1 1.094(11) . ? 
B2 C1 1.6125(14) . ? 
B2 B5 1.8049(15) . ? 
B2 B6 1.8072(16) . ? 
B2 B3 1.8422(15) . ? 
B2 H2 1.081(11) . ? 
B3 C1 1.6099(14) . ? 
B3 B7 1.8080(16) . ? 
B3 B6 1.8104(15) . ? 
B3 B4 1.8398(15) . ? 
B3 H3 1.097(11) . ? 
B4 C1 1.6069(14) . ? 
B4 B7 1.8030(15) . ? 
B4 B8 1.8097(15) . ? 
B4 H4 1.090(11) . ? 
B5 B9 1.6984(15) . ? 
B5 B6 1.8346(15) . ? 
B5 B8 1.8462(15) . ? 
B5 Li1 2.525(2) . ? 
B5 H5 1.121(11) . ? 
B6 B9 1.6960(16) . ? 
B6 B7 1.8400(16) . ? 
B6 Li1 2.696(2) 2_865 ? 
B6 H6 1.103(11) . ? 
B7 B9 1.6951(15) . ? 
B7 B8 1.8307(15) . ? 
B7 H7 1.103(11) . ? 
B8 B9 1.7009(15) . ? 
B8 H8 1.094(11) . ? 
B9 Li1 2.539(2) . ? 
B9 Li1 2.812(2) 2_865 ? 
B9 H9 1.100(12) . ? 
C1 C2 1.5158(13) . ? 
C2 C3 1.5283(14) . ? 
C2 H2A 0.9900 . ? 
C2 H2B 0.9900 . ? 
C3 C4 1.5268(14) . ? 
C3 H3A 0.9900 . ? 
C3 H3B 0.9900 . ? 
C4 C5 1.5290(14) . ? 
C4 H4A 0.9900 . ? 
C4 H4B 0.9900 . ? 
C5 C6 1.5246(14) . ? 
C5 H5A 0.9900 . ? 
C5 H5B 0.9900 . ? 
C6 C7 1.5275(14) . ? 
C6 H6A 0.9900 . ? 
C6 H6B 0.9900 . ? 
C7 C8 1.5261(14) . ? 
C7 H7A 0.9900 . ? 
C7 H7B 0.9900 . ? 
C8 C9 1.5245(14) . ? 
C8 H8A 0.9900 . ? 
C8 H8B 0.9900 . ? 
C9 C10 1.5246(14) . ? 
C9 H9A 0.9900 . ? 
C9 H9B 0.9900 . ? 
C10 C11 1.5254(15) . ? 
C10 H10A 0.9900 . ? 
C10 H10B 0.9900 . ? 
C11 H11A 0.9800 . ? 
C11 H11B 0.9800 . ? 
C11 H11C 0.9800 . ? 
Li1 O1 1.905(2) . ? 
Li1 H5 2.063(13) . ? 
Li1 H9 2.271(15) . ? 
O1 C15 1.4524(12) . ? 
O1 C12 1.4569(12) . ? 
C12 C13 1.5199(15) . ? 
C12 H12A 0.9900 . ? 
C12 H12B 0.9900 . ? 
C13 C14 1.5255(15) . ? 
C13 H13A 0.9900 . ? 
C13 H13B 0.9900 . ? 
C14 C15 1.5122(14) . ? 
C14 H14A 0.9900 . ? 
C14 H14B 0.9900 . ? 
C15 H15A 0.9900 . ? 
C15 H15B 0.9900 . ? 
  
loop_ 
 _geom_angle_atom_site_label_1 
 _geom_angle_atom_site_label_2 
 _geom_angle_atom_site_label_3 
 _geom_angle 
 _geom_angle_site_symmetry_1 
 _geom_angle_site_symmetry_3 
 _geom_angle_publ_flag 
C1 B1 B5 108.88(8) . . ? 
C1 B1 B8 108.92(7) . . ? 
B5 B1 B8 61.41(6) . . ? 
C1 B1 B4 55.09(6) . . ? 
B5 B1 B4 102.40(7) . . ? 
B8 B1 B4 59.56(6) . . ? 
C1 B1 B2 55.28(6) . . ? 
B5 B1 B2 59.40(6) . . ? 
B8 B1 B2 102.44(7) . . ? 
B4 B1 B2 90.12(7) . . ? 
C1 B1 H1 118.3(7) . . ? 
B5 B1 H1 122.8(7) . . ? 
B8 B1 H1 123.6(7) . . ? 
B4 B1 H1 130.2(7) . . ? 
B2 B1 H1 128.9(7) . . ? 
C1 B2 B5 109.05(8) . . ? 
C1 B2 B6 108.77(8) . . ? 
B5 B2 B6 61.05(6) . . ? 
C1 B2 B1 55.37(6) . . ? 
B5 B2 B1 59.50(6) . . ? 
B6 B2 B1 102.08(7) . . ? 
C1 B2 B3 55.07(6) . . ? 
B5 B2 B3 102.24(7) . . ? 
B6 B2 B3 59.47(6) . . ? 
B1 B2 B3 90.01(7) . . ? 
C1 B2 H2 119.3(7) . . ? 
B5 B2 H2 122.5(7) . . ? 
B6 B2 H2 122.6(7) . . ? 
B1 B2 H2 130.1(7) . . ? 
B3 B2 H2 130.0(7) . . ? 
C1 B3 B7 108.47(8) . . ? 
C1 B3 B6 108.73(7) . . ? 
B7 B3 B6 61.13(6) . . ? 
C1 B3 B4 55.04(6) . . ? 
B7 B3 B4 59.23(6) . . ? 
B6 B3 B4 102.04(7) . . ? 
C1 B3 B2 55.20(6) . . ? 
B7 B3 B2 101.80(7) . . ? 
B6 B3 B2 59.30(6) . . ? 
B4 B3 B2 89.76(7) . . ? 
C1 B3 H3 120.1(7) . . ? 
B7 B3 H3 122.6(7) . . ? 
B6 B3 H3 121.7(7) . . ? 
B4 B3 H3 131.0(7) . . ? 
B2 B3 H3 129.9(7) . . ? 
C1 B4 B7 108.85(8) . . ? 
C1 B4 B8 109.20(7) . . ? 
B7 B4 B8 60.89(6) . . ? 
C1 B4 B1 55.47(6) . . ? 
B7 B4 B1 101.91(7) . . ? 
B8 B4 B1 59.50(6) . . ? 
C1 B4 B3 55.19(6) . . ? 
B7 B4 B3 59.50(6) . . ? 
B8 B4 B3 102.32(7) . . ? 
B1 B4 B3 90.12(7) . . ? 
C1 B4 H4 118.8(7) . . ? 
B7 B4 H4 123.4(7) . . ? 
B8 B4 H4 122.2(7) . . ? 
B1 B4 H4 129.2(7) . . ? 
B3 B4 H4 130.5(7) . . ? 
B9 B5 B2 112.13(8) . . ? 
B9 B5 B1 111.91(8) . . ? 
B2 B5 B1 61.10(6) . . ? 
B9 B5 B6 57.22(6) . . ? 
B2 B5 B6 59.54(6) . . ? 
B1 B5 B6 102.14(7) . . ? 
B9 B5 B8 57.17(6) . . ? 
B2 B5 B8 102.18(7) . . ? 
B1 B5 B8 59.34(6) . . ? 
B6 B5 B8 90.03(7) . . ? 
B9 B5 Li1 70.84(7) . . ? 
B2 B5 Li1 159.80(8) . . ? 
B1 B5 Li1 137.80(8) . . ? 
B6 B5 Li1 112.28(7) . . ? 
B8 B5 Li1 96.02(7) . . ? 
B9 B5 H5 123.1(7) . . ? 
B2 B5 H5 116.5(7) . . ? 
B1 B5 H5 116.4(7) . . ? 
B6 B5 H5 132.8(7) . . ? 
B8 B5 H5 132.3(7) . . ? 
Li1 B5 H5 53.4(7) . . ? 
B9 B6 B2 112.13(8) . . ? 
B9 B6 B3 112.10(8) . . ? 
B2 B6 B3 61.22(6) . . ? 
B9 B6 B5 57.35(6) . . ? 
B2 B6 B5 59.41(6) . . ? 
B3 B6 B5 102.32(7) . . ? 
B9 B6 B7 57.11(6) . . ? 
B2 B6 B7 101.92(7) . . ? 
B3 B6 B7 59.37(6) . . ? 
B5 B6 B7 89.84(7) . . ? 
B9 B6 Li1 75.86(7) . 2_865 ? 
B2 B6 Li1 152.49(8) . 2_865 ? 
B3 B6 Li1 142.27(8) . 2_865 ? 
B5 B6 Li1 111.88(7) . 2_865 ? 
B7 B6 Li1 104.16(7) . 2_865 ? 
B9 B6 H6 120.5(7) . . ? 
B2 B6 H6 119.5(7) . . ? 
B3 B6 H6 117.2(7) . . ? 
B5 B6 H6 133.5(7) . . ? 
B7 B6 H6 130.4(7) . . ? 
Li1 B6 H6 44.8(7) 2_865 . ? 
B9 B7 B4 112.54(8) . . ? 
B9 B7 B3 112.26(8) . . ? 
B4 B7 B3 61.26(6) . . ? 
B9 B7 B8 57.53(6) . . ? 
B4 B7 B8 59.74(6) . . ? 
B3 B7 B8 102.75(7) . . ? 
B9 B7 B6 57.16(6) . . ? 
B4 B7 B6 102.32(7) . . ? 
B3 B7 B6 59.50(6) . . ? 
B8 B7 B6 90.35(7) . . ? 
B9 B7 H7 119.9(7) . . ? 
B4 B7 H7 120.0(7) . . ? 
B3 B7 H7 117.0(7) . . ? 
B8 B7 H7 133.7(7) . . ? 
B6 B7 H7 129.3(7) . . ? 
B9 B8 B1 111.70(8) . . ? 
B9 B8 B4 111.92(8) . . ? 
B1 B8 B4 60.93(6) . . ? 
B9 B8 B7 57.23(6) . . ? 
B1 B8 B7 101.85(7) . . ? 
B4 B8 B7 59.37(6) . . ? 
B9 B8 B5 57.04(6) . . ? 
B1 B8 B5 59.24(6) . . ? 
B4 B8 B5 101.83(7) . . ? 
B7 B8 B5 89.77(7) . . ? 
B9 B8 H8 119.9(7) . . ? 
B1 B8 H8 119.4(7) . . ? 
B4 B8 H8 119.2(7) . . ? 
B7 B8 H8 131.6(7) . . ? 
B5 B8 H8 131.8(7) . . ? 
B7 B9 B6 65.72(6) . . ? 
B7 B9 B5 99.75(7) . . ? 
B6 B9 B5 65.43(7) . . ? 
B7 B9 B8 65.24(6) . . ? 
B6 B9 B8 100.07(7) . . ? 
B5 B9 B8 65.79(7) . . ? 
B7 B9 Li1 164.50(8) . . ? 
B6 B9 Li1 117.17(8) . . ? 
B5 B9 Li1 69.97(7) . . ? 
B8 B9 Li1 99.49(7) . . ? 
B7 B9 Li1 103.95(7) . 2_865 ? 
B6 B9 Li1 68.36(6) . 2_865 ? 
B5 B9 Li1 111.65(7) . 2_865 ? 
B8 B9 Li1 167.27(8) . 2_865 ? 
Li1 B9 Li1 90.86(7) . 2_865 ? 
B7 B9 H9 127.9(8) . . ? 
B6 B9 H9 129.7(8) . . ? 
B5 B9 H9 132.4(8) . . ? 
B8 B9 H9 130.2(8) . . ? 
Li1 B9 H9 63.4(8) . . ? 
Li1 B9 H9 61.4(8) 2_865 . ? 
C2 C1 B4 126.08(8) . . ? 
C2 C1 B3 126.73(8) . . ? 
B4 C1 B3 69.77(7) . . ? 
C2 C1 B2 126.30(8) . . ? 
B4 C1 B2 107.61(8) . . ? 
B3 C1 B2 69.73(7) . . ? 
C2 C1 B1 125.72(8) . . ? 
B4 C1 B1 69.44(6) . . ? 
B3 C1 B1 107.55(7) . . ? 
B2 C1 B1 69.35(6) . . ? 
C1 C2 C3 114.73(8) . . ? 
C1 C2 H2A 108.6 . . ? 
C3 C2 H2A 108.6 . . ? 
C1 C2 H2B 108.6 . . ? 
C3 C2 H2B 108.6 . . ? 
H2A C2 H2B 107.6 . . ? 
C4 C3 C2 111.98(9) . . ? 
C4 C3 H3A 109.2 . . ? 
C2 C3 H3A 109.2 . . ? 
C4 C3 H3B 109.2 . . ? 
C2 C3 H3B 109.2 . . ? 
H3A C3 H3B 107.9 . . ? 
C3 C4 C5 113.55(9) . . ? 
C3 C4 H4A 108.9 . . ? 
C5 C4 H4A 108.9 . . ? 
C3 C4 H4B 108.9 . . ? 
C5 C4 H4B 108.9 . . ? 
H4A C4 H4B 107.7 . . ? 
C6 C5 C4 112.76(9) . . ? 
C6 C5 H5A 109.0 . . ? 
C4 C5 H5A 109.0 . . ? 
C6 C5 H5B 109.0 . . ? 
C4 C5 H5B 109.0 . . ? 
H5A C5 H5B 107.8 . . ? 
C5 C6 C7 113.73(9) . . ? 
C5 C6 H6A 108.8 . . ? 
C7 C6 H6A 108.8 . . ? 
C5 C6 H6B 108.8 . . ? 
C7 C6 H6B 108.8 . . ? 
H6A C6 H6B 107.7 . . ? 
C8 C7 C6 113.46(9) . . ? 
C8 C7 H7A 108.9 . . ? 
C6 C7 H7A 108.9 . . ? 
C8 C7 H7B 108.9 . . ? 
C6 C7 H7B 108.9 . . ? 
H7A C7 H7B 107.7 . . ? 
C9 C8 C7 112.87(9) . . ? 
C9 C8 H8A 109.0 . . ? 
C7 C8 H8A 109.0 . . ? 
C9 C8 H8B 109.0 . . ? 
C7 C8 H8B 109.0 . . ? 
H8A C8 H8B 107.8 . . ? 
C8 C9 C10 113.58(9) . . ? 
C8 C9 H9A 108.8 . . ? 
C10 C9 H9A 108.8 . . ? 
C8 C9 H9B 108.8 . . ? 
C10 C9 H9B 108.8 . . ? 
H9A C9 H9B 107.7 . . ? 
C9 C10 C11 112.27(10) . . ? 
C9 C10 H10A 109.1 . . ? 
C11 C10 H10A 109.1 . . ? 
C9 C10 H10B 109.1 . . ? 
C11 C10 H10B 109.1 . . ? 
H10A C10 H10B 107.9 . . ? 
C10 C11 H11A 109.5 . . ? 
C10 C11 H11B 109.5 . . ? 
H11A C11 H11B 109.5 . . ? 
C10 C11 H11C 109.5 . . ? 
H11A C11 H11C 109.5 . . ? 
H11B C11 H11C 109.5 . . ? 
O1 Li1 B5 109.74(9) . . ? 
O1 Li1 B9 113.22(9) . . ? 
B5 Li1 B9 39.19(4) . . ? 
O1 Li1 B6 111.16(9) . 2_865 ? 
B5 Li1 B6 135.07(8) . 2_865 ? 
B9 Li1 B6 105.76(8) . 2_865 ? 
O1 Li1 B9 146.32(10) . 2_865 ? 
B5 Li1 B9 103.48(7) . 2_865 ? 
B9 Li1 B9 89.14(7) . 2_865 ? 
B6 Li1 B9 35.78(4) 2_865 2_865 ? 
O1 Li1 H5 107.3(4) . . ? 
B5 Li1 H5 25.9(3) . . ? 
B9 Li1 H5 64.7(3) . . ? 
B6 Li1 H5 140.7(4) 2_865 . ? 
B9 Li1 H5 105.0(4) 2_865 . ? 
O1 Li1 H9 113.8(4) . . ? 
B5 Li1 H9 64.6(3) . . ? 
B9 Li1 H9 25.7(3) . . ? 
B6 Li1 H9 82.3(3) 2_865 . ? 
B9 Li1 H9 75.6(4) 2_865 . ? 
H5 Li1 H9 89.5(4) . . ? 
C15 O1 C12 108.88(7) . . ? 
C15 O1 Li1 124.81(8) . . ? 
C12 O1 Li1 121.60(8) . . ? 
O1 C12 C13 106.19(8) . . ? 
O1 C12 H12A 110.5 . . ? 
C13 C12 H12A 110.5 . . ? 
O1 C12 H12B 110.5 . . ? 
C13 C12 H12B 110.5 . . ? 
H12A C12 H12B 108.7 . . ? 
C12 C13 C14 102.90(8) . . ? 
C12 C13 H13A 111.2 . . ? 
C14 C13 H13A 111.2 . . ? 
C12 C13 H13B 111.2 . . ? 
C14 C13 H13B 111.2 . . ? 
H13A C13 H13B 109.1 . . ? 
C15 C14 C13 101.55(8) . . ? 
C15 C14 H14A 111.5 . . ? 
C13 C14 H14A 111.5 . . ? 
C15 C14 H14B 111.5 . . ? 
C13 C14 H14B 111.5 . . ? 
H14A C14 H14B 109.3 . . ? 
O1 C15 C14 105.23(8) . . ? 
O1 C15 H15A 110.7 . . ? 
C14 C15 H15A 110.7 . . ? 
O1 C15 H15B 110.7 . . ? 
C14 C15 H15B 110.7 . . ? 
H15A C15 H15B 108.8 . . ? 
  
_refine_diff_density_max    0.512 
_refine_diff_density_min   -0.253 
_refine_diff_density_rms    0.054 
  
_shelx_res_file 
; 
TITL vl382at in P-1 
    vl382at.res 
    created by SHELXL-2018/3 at 16:44:50 on 17-Dec-2020 
CELL 0.71073   6.83420   8.98140  17.78410  87.6667  85.2398  80.1799 
ZERR    1.00   0.00030   0.00050   0.00080   0.0019   0.0019   0.0020 
LATT  1 
SFAC C H LI B O 
UNIT 30 76 2 18 2 
TEMP -173 
SIZE 0.097 0.147 0.164 
  
ACTA 
  
L.S. 15 
BOND $H 
FMAP 2 
PLAN 20 
  
REM  ***  CARBORANE HYDROGENS FOUND IN DIFFERENCE MAP  *** 
DFIX 1.12 b1 h1 b2 h2 b3 h3 b4 h4 b5 h5 b6 h6 b7 h7 b8 h8 b9 h9 
  
WGHT    0.067700    0.271100 
FVAR       0.20682 
B1    4    1.243891    0.577003    0.228351    11.00000    0.00940    0.01510 = 
         0.01471    0.00025    0.00034   -0.00318 
REM  *******************  HYDROGEN FOUND IN DIFFERENCE MAP  ******************* 
H1    2    1.296884    0.628985    0.275658    11.00000   -1.20000 
REM  Q4    1   1.2906  0.6265  0.2745  11.00000  0.05    0.91 
REM  ************************************************************************** 
B2    4    1.299065    0.379325    0.199557    11.00000    0.01049    0.01378 = 
         0.01650    0.00071    0.00164   -0.00143 
REM  *******************  HYDROGEN FOUND IN DIFFERENCE MAP  ******************* 
H2    2    1.392925    0.283213    0.223747    11.00000   -1.20000 
REM  Q2    1   1.3942  0.2875  0.2240  11.00000  0.05    0.93 
REM  ************************************************************************** 
B3    4    1.046477    0.395989    0.167574    11.00000    0.01096    0.01544 = 
         0.01645   -0.00214    0.00167   -0.00359 
REM  *******************  HYDROGEN FOUND IN DIFFERENCE MAP  ******************* 
H3    2    0.949721    0.310435    0.166668    11.00000   -1.20000 
REM  Q1    1   0.9536  0.3156  0.1698  11.00000  0.05    0.93 
REM  ************************************************************************** 
B4    4    0.992003    0.593889    0.196781    11.00000    0.00925    0.01503 = 
         0.01543   -0.00040    0.00088   -0.00173 
REM  *******************  HYDROGEN FOUND IN DIFFERENCE MAP  ******************* 
H4    2    0.853617    0.661256    0.219677    11.00000   -1.20000 
REM  Q3    1   0.8548  0.6628  0.2208  11.00000  0.05    0.92 
REM  ************************************************************************** 
B5    4    1.399055    0.524498    0.143132    11.00000    0.00828    0.01609 = 
         0.01520    0.00117    0.00096   -0.00161 
REM  *******************  HYDROGEN FOUND IN DIFFERENCE MAP  ******************* 
H5    2    1.562344    0.525837    0.145048    11.00000   -1.20000 
REM  Q7    1   1.5668  0.5244  0.1444  11.00000  0.05    0.87 
REM  ************************************************************************** 
B6    4    1.259780    0.397025    0.100118    11.00000    0.01082    0.01577 = 
         0.01516   -0.00156    0.00182   -0.00182 
REM  *******************  HYDROGEN FOUND IN DIFFERENCE MAP  ******************* 
H6    2    1.304343    0.297633    0.064340    11.00000   -1.20000 
REM  Q8    1   1.3071  0.3013  0.0690  11.00000  0.05    0.87 
REM  ************************************************************************** 
B7    4    1.042789    0.549431    0.098388    11.00000    0.00912    0.01741 = 
         0.01525   -0.00028   -0.00001   -0.00212 
REM  *******************  HYDROGEN FOUND IN DIFFERENCE MAP  ******************* 
H7    2    0.920497    0.566665    0.060527    11.00000   -1.20000 
REM  Q5    1   0.9278  0.5636  0.0618  11.00000  0.05    0.89 
REM  ************************************************************************** 
B8    4    1.181283    0.677323    0.141033    11.00000    0.00935    0.01404 = 
         0.01682    0.00075    0.00061   -0.00223 
REM  *******************  HYDROGEN FOUND IN DIFFERENCE MAP  ******************* 
H8    2    1.169076    0.800460    0.137704    11.00000   -1.20000 
REM  Q9    1   1.1691  0.7898  0.1386  11.00000  0.05    0.87 
REM  ************************************************************************** 
B9    4    1.275027    0.573103    0.064513    11.00000    0.00942    0.01798 = 
         0.01436    0.00145    0.00105   -0.00200 
REM  *******************  HYDROGEN FOUND IN DIFFERENCE MAP  ******************* 
H9    2    1.323738    0.609408    0.007175    11.00000    0.02823 
REM  Q6    1   1.3236  0.6048  0.0103  11.00000  0.05    0.88 
REM  ************************************************************************** 
C1    1    1.097447    0.454756    0.246838    11.00000    0.00939    0.01390 = 
         0.01415   -0.00002    0.00154   -0.00278 
C2    1    1.022591    0.405492    0.324975    11.00000    0.01215    0.01972 = 
         0.01517    0.00182    0.00281   -0.00434 
AFIX  23 
H2A   2    1.049996    0.477470    0.361884    11.00000   -1.20000 
H2B   2    1.099122    0.305021    0.337582    11.00000   -1.20000 
AFIX   0 
C3    1    0.800685    0.395963    0.333999    11.00000    0.01217    0.02672 = 
         0.01883    0.00414    0.00281   -0.00629 
AFIX  23 
H3A   2    0.722501    0.497476    0.324735    11.00000   -1.20000 
H3B   2    0.770596    0.327706    0.295785    11.00000   -1.20000 
AFIX   0 
C4    1    0.737720    0.337693    0.412615    11.00000    0.01425    0.02315 = 
         0.01723    0.00082    0.00456   -0.00647 
AFIX  23 
H4A   2    0.767919    0.406452    0.450569    11.00000   -1.20000 
H4B   2    0.817615    0.236800    0.421829    11.00000   -1.20000 
AFIX   0 
C5    1    0.516702    0.325444    0.423670    11.00000    0.01560    0.02787 = 
         0.02023    0.00096    0.00433   -0.00935 
AFIX  23 
H5A   2    0.436458    0.427571    0.418602    11.00000   -1.20000 
H5B   2    0.483825    0.263003    0.383407    11.00000   -1.20000 
AFIX   0 
C6    1    0.460054    0.255786    0.500308    11.00000    0.01638    0.02693 = 
         0.01985    0.00057    0.00513   -0.00835 
AFIX  23 
H6A   2    0.493942    0.318124    0.540418    11.00000   -1.20000 
H6B   2    0.540622    0.153736    0.505190    11.00000   -1.20000 
AFIX   0 
C7    1    0.239701    0.242762    0.512779    11.00000    0.01637    0.02646 = 
         0.01909   -0.00049    0.00516   -0.00903 
AFIX  23 
H7A   2    0.159315    0.345401    0.511200    11.00000   -1.20000 
H7B   2    0.203640    0.185895    0.470920    11.00000   -1.20000 
AFIX   0 
C8    1    0.186529    0.164116    0.587523    11.00000    0.01597    0.02643 = 
         0.01968    0.00003    0.00513   -0.00730 
AFIX  23 
H8A   2    0.272898    0.064018    0.590649    11.00000   -1.20000 
H8B   2    0.213805    0.224626    0.629573    11.00000   -1.20000 
AFIX   0 
C9    1   -0.030797    0.142754    0.596917    11.00000    0.01680    0.02318 = 
         0.01816   -0.00161    0.00552   -0.00790 
AFIX  23 
H9A   2   -0.060206    0.088538    0.552924    11.00000   -1.20000 
H9B   2   -0.116746    0.243341    0.597146    11.00000   -1.20000 
AFIX   0 
C10   1   -0.083195    0.055084    0.668885    11.00000    0.01947    0.02021 = 
         0.02089    0.00016    0.00690   -0.00449 
AFIX  23 
H10A  2   -0.060096    0.111372    0.713139    11.00000   -1.20000 
H10B  2    0.005868   -0.044118    0.669837    11.00000   -1.20000 
AFIX   0 
C11   1   -0.299188    0.029954    0.674966    11.00000    0.02260    0.02519 = 
         0.02673   -0.00401    0.01144   -0.01043 
AFIX 137 
H11A  2   -0.388119    0.127686    0.678731    11.00000   -1.50000 
H11B  2   -0.323561   -0.032737    0.720039    11.00000   -1.50000 
H11C  2   -0.324650   -0.021230    0.630034    11.00000   -1.50000 
AFIX   0 
REM  -------------------------------------------------------------------------- 
LI1   3    1.619069    0.646242    0.046703    11.00000    0.01678    0.02240 = 
         0.02423   -0.00060    0.00223   -0.00528 
REM  -------------------------------------------------------------------------- 
O1    5    1.622052    0.849013    0.073550    11.00000    0.01481    0.01909 = 
         0.01754   -0.00183    0.00338   -0.00668 
C12   1    1.766846    0.936159    0.037416    11.00000    0.01809    0.02061 = 
         0.01870    0.00165    0.00282   -0.00720 
AFIX  23 
H12A  2    1.724493    0.978140   -0.012121    11.00000   -1.20000 
H12B  2    1.899138    0.871601    0.029511    11.00000   -1.20000 
AFIX   0 
C13   1    1.775687    1.062775    0.090551    11.00000    0.02427    0.01839 = 
         0.02671   -0.00075    0.00356   -0.00870 
AFIX  23 
H13A  2    1.683709    1.155820    0.077111    11.00000   -1.20000 
H13B  2    1.912436    1.085798    0.089846    11.00000   -1.20000 
AFIX   0 
C14   1    1.710422    0.997651    0.167302    11.00000    0.01347    0.01794 = 
         0.02101   -0.00268   -0.00087   -0.00162 
AFIX  23 
H14A  2    1.821912    0.929488    0.189356    11.00000   -1.20000 
H14B  2    1.655497    1.078615    0.203109    11.00000   -1.20000 
AFIX   0 
C15   1    1.551287    0.911720    0.146782    11.00000    0.01327    0.02168 = 
         0.01797   -0.00290    0.00246   -0.00354 
AFIX  23 
H15A  2    1.534257    0.830195    0.184693    11.00000   -1.20000 
H15B  2    1.422187    0.980287    0.143847    11.00000   -1.20000 
  
AFIX   0 
HKLF 4 
  
  
  
  
REM  vl382at in P-1 
REM wR2 = 0.1424, GooF = S = 1.098, Restrained GooF = 1.098 for all data 
REM R1 = 0.0546 for 6006 Fo > 4sig(Fo) and 0.0658 for all 7126 data 
REM 264 parameters refined using 9 restraints 
  
END 
  
WGHT      0.0677      0.2711 
  
REM Highest difference peak  0.512,  deepest hole -0.253,  1-sigma level  0.054 
Q1    1   1.7672  0.9967  0.0656  11.00000  0.05    0.51 
Q2    1   1.0648  0.4311  0.2875  11.00000  0.05    0.45 
Q3    1   0.2133  0.2028  0.5478  11.00000  0.05    0.45 
Q4    1   1.7435  1.0266  0.1306  11.00000  0.05    0.45 
Q5    1   0.4853  0.2909  0.4628  11.00000  0.05    0.44 
Q6    1   0.7610  0.3624  0.3741  11.00000  0.05    0.43 
Q7    1  -0.0578  0.0992  0.6324  11.00000  0.05    0.43 
Q8    1   1.6225  0.7583  0.0638  11.00000  0.05    0.37 
Q9    1   1.0536  0.4326  0.2101  11.00000  0.05    0.37 
Q10   1   1.6253  0.9512  0.1605  11.00000  0.05    0.36 
Q11   1   1.0590  0.5258  0.2230  11.00000  0.05    0.34 
Q12   1   1.2487  0.4900  0.0844  11.00000  0.05    0.31 
Q13   1   1.2710  0.3835  0.1497  11.00000  0.05    0.30 
Q14   1   0.0842  0.1505  0.5867  11.00000  0.05    0.30 
Q15   1   1.5879  0.8770  0.1084  11.00000  0.05    0.28 
Q16   1  -0.3044 -0.0543  0.6504  11.00000  0.05    0.28 
Q17   1   1.2517  0.4735  0.2236  11.00000  0.05    0.27 
Q18   1   1.0285  0.5186  0.1471  11.00000  0.05    0.27 
Q19   1   1.3407  0.5187  0.1014  11.00000  0.05    0.27 
Q20   1   1.2442  0.6506  0.2517  11.00000  0.05    0.26 
; 
_shelx_res_checksum   94875 
  
_shelx_hkl_file 
; 
  -1   0   0   14.77    0.61 
  -1   0   0   15.58    0.60 
  -1   0   0   14.99    0.60 
  -1   0   0   14.91    0.61 
   1   0   0   15.04    0.61 
   1   0   0   15.24    0.61 
   1   0   0   14.89    0.60 
   1   0   0   15.05    0.60 
  -2   0   0   33.43    1.37 
  -2   0   0   34.26    1.34 
  -2   0   0   35.12    1.35 
  -2   0   0   34.08    1.36 
  -2   0   0   32.71    1.36 
   2   0   0   33.04    1.37 
   2   0   0   33.90    1.36 
   2   0   0   35.55    1.35 
   2   0   0   34.90    1.37 
  -3   0   0    6.87    0.38 
  -3   0   0    7.08    0.42 
  -3   0   0    7.07    0.35 
  -3   0   0    7.47    0.36 
  -3   0   0    6.68    0.39 
   3   0   0    7.06    0.39 
   3   0   0    7.27    0.40 
   3   0   0    7.75    0.42 
   3   0   0    7.19    0.37 
  -4   0   0   62.29    2.46 
  -4   0   0   64.35    2.45 
  -4   0   0   61.41    2.51 
  -4   0   0   61.24    2.48 
  -4   0   0   57.96    2.49 
   4   0   0   65.60    2.48 
   4   0   0   62.18    2.50 
   4   0   0   62.55    2.51 
   4   0   0   60.73    2.48 
  -5   0   0    1.98    0.25 
  -5   0   0    1.97    0.19 
  -5   0   0    1.75    0.23 
  -5   0   0    1.93    0.20 
  -5   0   0    2.74    0.35 
   5   0   0    1.73    0.24 
   5   0   0    1.92    0.24 
   5   0   0    2.20    0.26 
   5   0   0    2.77    0.35 
  -6   0   0    5.38    0.45 
  -6   0   0    5.43    0.37 
  -6   0   0    5.89    0.36 
  -6   0   0    4.81    0.40 
  -6   0   0    6.01    0.41 
   6   0   0    5.63    0.43 
   6   0   0    6.43    0.43 
   6   0   0    5.07    0.44 
  -7   0   0    0.20    0.15 
  -7   0   0   -0.09    0.10 
  -7   0   0    0.07    0.09 
   7   0   0    0.04    0.11 
   7   0   0    0.15    0.15 
  -8   0   0    0.17    0.13 
  -8   0   0    0.25    0.12 
  -8   0   0    0.22    0.18 
  -8   0   0    0.38    0.19 
   8   0   0    0.37    0.17 
   8   0   0    0.21    0.19 
  -9   0   0    1.25    0.32 
  -9   0   0    1.41    0.25 
  -9   0   0    1.42    0.29 
   9   0   0    1.57    0.32 
   9   0   0    1.34    0.36 
   9  -1   0    2.47    0.42 
   9  -1   0    2.26    0.43 
  -9   1   0    2.25    0.43 
  -9   1   0    2.51    0.40 
  -9   1   0    2.43    0.33 
   8  -1   0    2.70    0.44 
   8  -1   0    2.62    0.37 
  -8   1   0    2.06    0.34 
  -8   1   0    2.72    0.44 
   7  -1   0    1.46    0.32 
   7  -1   0    0.58    0.17 
  -7   1   0    0.69    0.17 
  -7   1   0    0.52    0.21 
  -7   1   0    0.92    0.23 
   6  -1   0    0.16    0.12 
   6  -1   0    0.02    0.10 
   6  -1   0    0.23    0.15 
  -6   1   0    0.04    0.11 
  -6   1   0    0.12    0.10 
  -6   1   0    0.13    0.14 
  -6   1   0    0.00    0.08 
   5  -1   0    0.52    0.17 
   5  -1   0    0.46    0.14 
   5  -1   0    0.62    0.15 
   5  -1   0    0.39    0.13 
  -5   1   0    0.33    0.12 
  -5   1   0    0.54    0.28 
  -5   1   0    0.39    0.12 
  -5   1   0    0.47    0.12 
  -5   1   0    0.50    0.12 
   4  -1   0    9.41    0.51 
   4  -1   0    9.34    0.49 
   4  -1   0    8.97    0.52 
   4  -1   0    9.03    0.49 
  -4   1   0    9.06    0.51 
  -4   1   0    9.55    0.50 
  -4   1   0    8.79    0.52 
  -4   1   0    8.92    0.47 
   3  -1   0    2.95    0.25 
   3  -1   0    3.62    0.23 
   3  -1   0    3.66    0.24 
   3  -1   0    3.45    0.25 
  -3   1   0    3.15    0.23 
  -3   1   0    3.09    0.25 
  -3   1   0    3.32    0.25 
  -3   1   0    3.06    0.22 
   2  -1   0   55.01    2.19 
   2  -1   0   56.22    2.18 
   2  -1   0   55.34    2.19 
   2  -1   0   56.41    2.17 
  -2   1   0   56.02    2.17 
  -2   1   0   55.48    2.19 
  -2   1   0   55.28    2.19 
  -2   1   0   56.87    2.18 
   1  -1   0    9.82    0.41 
   1  -1   0    9.64    0.42 
   1  -1   0    8.81    0.40 
   1  -1   0    9.19    0.42 
  -1   1   0    9.76    0.42 
  -1   1   0    8.99    0.40 
  -1   1   0    9.61    0.42 
  -1   1   0    9.64    0.41 
   0  -1   0   18.57    0.72 
   0  -1   0   19.28    0.71 
   0  -1   0   19.50    0.72 
   0  -1   0   17.03    0.71 
   0  -1   0   18.10    0.71 
   0   1   0   17.37    0.71 
   0   1   0   19.24    0.71 
   0   1   0   19.45    0.72 
   0   1   0   19.39    0.72 
   0   1   0   16.80    0.71 
  -1  -1   0   64.64    2.49 
  -1  -1   0   66.48    2.48 
  -1  -1   0   67.21    2.47 
  -1  -1   0   60.84    2.47 
  -1  -1   0   65.88    2.49 
  -1  -1   0   60.12    2.48 
   1   1   0   68.37    2.47 
   1   1   0   65.75    2.49 
   1   1   0   66.75    2.48 
   1   1   0   64.91    2.49 
   1   1   0   63.25    2.48 
   1   1   0   66.40    2.48 
  -2  -1   0    0.39    0.08 
  -2  -1   0    0.61    0.09 
  -2  -1   0    0.41    0.09 
  -2  -1   0    0.69    0.08 
  -2  -1   0    0.52    0.08 
  -2  -1   0    0.64    0.09 
   2   1   0    0.37    0.08 
   2   1   0    0.44    0.07 
   2   1   0    0.54    0.09 
   2   1   0    0.64    0.11 
   2   1   0    0.43    0.08 
  -3  -1   0   14.83    0.70 
  -3  -1   0   16.23    0.69 
  -3  -1   0   15.32    0.67 
  -3  -1   0   15.02    0.70 
  -3  -1   0   15.68    0.66 
   3   1   0   14.79    0.70 
   3   1   0   15.63    0.71 
   3   1   0   15.37    0.69 
   3   1   0   15.52    0.68 
   3   1   0   15.73    0.66 
  -4  -1   0    0.81    0.15 
  -4  -1   0    0.65    0.11 
  -4  -1   0    0.72    0.14 
  -4  -1   0    0.69    0.12 
  -4  -1   0    0.81    0.18 
   4   1   0    0.67    0.13 
   4   1   0    0.74    0.15 
   4   1   0    0.49    0.20 
   4   1   0    0.65    0.13 
  -5  -1   0    0.57    0.15 
  -5  -1   0    0.75    0.15 
  -5  -1   0    0.67    0.16 
  -5  -1   0    0.85    0.21 
  -5  -1   0    0.54    0.12 
  -5  -1   0    0.88    0.14 
   5   1   0    0.44    0.13 
   5   1   0    0.69    0.19 
   5   1   0    0.52    0.13 
   5   1   0    0.52    0.17 
  -6  -1   0    0.00    0.10 
  -6  -1   0   -0.05    0.07 
  -6  -1   0    0.12    0.09 
  -6  -1   0   -0.10    0.07 
  -6  -1   0    0.02    0.09 
  -6  -1   0   -0.02    0.11 
   6   1   0    0.01    0.10 
   6   1   0   -0.06    0.08 
   6   1   0    0.01    0.10 
   6   1   0    0.08    0.14 
  -7  -1   0    0.14    0.10 
  -7  -1   0    0.25    0.12 
  -7  -1   0    0.18    0.12 
  -7  -1   0    0.20    0.17 
   7   1   0   -0.07    0.10 
   7   1   0    0.35    0.14 
   7   1   0    0.36    0.16 
  -8  -1   0    1.08    0.29 
  -8  -1   0    0.92    0.22 
  -8  -1   0    1.09    0.24 
   8   1   0    1.60    0.29 
   8   1   0    0.98    0.27 
  -9  -1   0    0.71    0.24 
  -9  -1   0    0.35    0.17 
  -9  -1   0    0.63    0.19 
   9   1   0    0.49    0.23 
   9   1   0    0.56    0.22 
   9  -2   0    0.07    0.18 
   9  -2   0    0.11    0.21 
  -9   2   0    0.00    0.15 
  -9   2   0    0.11    0.17 
  -9   2   0    0.22    0.18 
   8  -2   0    1.63    0.32 
   8  -2   0    2.56    0.48 
  -8   2   0    1.30    0.35 
  -8   2   0    1.61    0.31 
  -8   2   0    1.23    0.25 
   7  -2   0    0.26    0.15 
   7  -2   0    0.33    0.18 
  -7   2   0    0.16    0.10 
  -7   2   0   -0.03    0.11 
  -7   2   0   -0.04    0.14 
   6  -2   0    3.48    0.38 
   6  -2   0    4.01    0.37 
   6  -2   0    4.33    0.36 
  -6   2   0    4.69    0.35 
  -6   2   0    4.46    0.42 
  -6   2   0    4.09    0.36 
   5  -2   0    3.88    0.31 
   5  -2   0    3.26    0.28 
   5  -2   0    3.20    0.31 
   5  -2   0    2.93    0.33 
  -5   2   0    3.40    0.35 
  -5   2   0    3.93    0.40 
  -5   2   0    3.53    0.28 
  -5   2   0    3.61    0.32 
   4  -2   0   22.30    1.01 
   4  -2   0   23.29    1.02 
   4  -2   0   22.66    1.05 
   4  -2   0   21.12    1.03 
  -4   2   0   22.63    1.05 
  -4   2   0   24.99    1.05 
  -4   2   0   22.33    1.00 
  -4   2   0   23.52    1.07 
   3  -2   0    1.67    0.21 
   3  -2   0    1.07    0.14 
   3  -2   0    1.24    0.16 
  -3   2   0    1.79    0.24 
  -3   2   0    1.31    0.14 
  -3   2   0    1.79    0.20 
  -3   2   0    1.32    0.17 
   2  -2   0   23.12    0.97 
   2  -2   0   23.13    0.94 
   2  -2   0   22.35    0.94 
  -2   2   0   22.80    0.97 
  -2   2   0   22.97    0.95 
  -2   2   0   21.53    0.94 
  -2   2   0   22.91    0.97 
   1  -2   0   99.90    4.04 
   1  -2   0  105.31    4.07 
   1  -2   0  110.60    4.04 
   1  -2   0  112.09    4.07 
  -1   2   0  109.61    4.02 
  -1   2   0  109.08    4.07 
  -1   2   0  105.45    4.05 
  -1   2   0   96.54    4.04 
   0  -2   0   83.53    3.05 
   0  -2   0   85.12    3.06 
   0  -2   0   77.98    3.05 
   0  -2   0   78.43    3.04 
   0  -2   0   76.08    3.06 
   0   2   0   79.79    3.06 
   0   2   0   83.44    3.05 
   0   2   0   77.20    3.06 
   0   2   0   79.46    3.04 
   0   2   0   79.16    3.05 
  -1  -2   0    0.08    0.05 
  -1  -2   0   -0.07    0.04 
  -1  -2   0    0.05    0.06 
  -1  -2   0   -0.10    0.04 
  -1  -2   0   -0.05    0.05 
  -1  -2   0    0.01    0.05 
   1   2   0   -0.04    0.05 
   1   2   0    0.01    0.05 
   1   2   0   -0.01    0.06 
   1   2   0   -0.01    0.05 
   1   2   0    0.00    0.06 
   1   2   0   -0.02    0.04 
  -2  -2   0    1.35    0.12 
  -2  -2   0    1.52    0.13 
  -2  -2   0    1.33    0.13 
  -2  -2   0    1.46    0.15 
  -2  -2   0    1.71    0.12 
  -2  -2   0    1.48    0.15 
   2   2   0    1.61    0.13 
   2   2   0    1.57    0.15 
   2   2   0    1.42    0.15 
   2   2   0    1.63    0.13 
   2   2   0    1.65    0.11 
   2   2   0    1.38    0.13 
  -3  -2   0  136.14    5.19 
  -3  -2   0  132.62    5.23 
  -3  -2   0  142.24    5.19 
  -3  -2   0  140.19    5.22 
  -3  -2   0  135.42    5.24 
  -3  -2   0  131.90    5.20 
   3   2   0  132.37    5.24 
   3   2   0  134.25    5.23 
   3   2   0  138.53    5.25 
   3   2   0  134.41    5.22 
   3   2   0  139.69    5.20 
  -4  -2   0   56.97    2.39 
  -4  -2   0   61.98    2.38 
  -4  -2   0   62.23    2.42 
  -4  -2   0   61.09    2.37 
  -4  -2   0   59.63    2.44 
  -4  -2   0   61.86    2.45 
   4   2   0   57.25    2.42 
   4   2   0   62.87    2.46 
   4   2   0   61.08    2.38 
   4   2   0   63.88    2.43 
   4   2   0   58.72    2.45 
  -5  -2   0    0.80    0.14 
  -5  -2   0    0.66    0.15 
  -5  -2   0    0.65    0.12 
  -5  -2   0    0.86    0.18 
  -5  -2   0    0.79    0.13 
  -5  -2   0    0.91    0.19 
   5   2   0    0.68    0.20 
   5   2   0    0.84    0.17 
   5   2   0    0.47    0.13 
   5   2   0    0.57    0.14 
  -6  -2   0    7.50    0.46 
  -6  -2   0    7.66    0.42 
  -6  -2   0    7.39    0.43 
  -6  -2   0    7.28    0.40 
   6   2   0    7.32    0.51 
   6   2   0    6.93    0.49 
   6   2   0    7.33    0.47 
   6   2   0    6.22    0.45 
  -7  -2   0    3.24    0.36 
  -7  -2   0    3.16    0.25 
  -7  -2   0    2.88    0.26 
  -7  -2   0    3.17    0.28 
  -7  -2   0    3.01    0.30 
   7   2   0    2.34    0.33 
   7   2   0    3.61    0.43 
   7   2   0    3.11    0.31 
  -8  -2   0    0.71    0.17 
  -8  -2   0    0.73    0.20 
  -8  -2   0    0.55    0.23 
   8   2   0    0.87    0.22 
   8   2   0    0.48    0.19 
  -9  -2   0    0.13    0.14 
  -9  -2   0    0.20    0.18 
  -9  -2   0    0.10    0.12 
   9   2   0    0.30    0.20 
   9   2   0   -0.01    0.17 
 -10  -2   0    7.08    0.49 
 -10  -2   0    5.79    0.49 
 -10  -2   0    6.21    0.62 
  10   2   0    6.40    0.59 
  10   2   0    5.35    0.60 
   9  -3   0    0.10    0.17 
   9  -3   0   -0.26    0.20 
  -9   3   0   -0.11    0.15 
  -9   3   0   -0.01    0.19 
  -9   3   0   -0.11    0.17 
   8  -3   0    0.22    0.20 
   8  -3   0    0.04    0.16 
  -8   3   0    0.01    0.12 
  -8   3   0   -0.01    0.13 
  -8   3   0    0.30    0.21 
   7  -3   0    2.50    0.42 
   7  -3   0    2.51    0.37 
  -7   3   0    2.13    0.32 
  -7   3   0    2.32    0.38 
   6  -3   0    0.07    0.14 
   6  -3   0    0.15    0.13 
  -6   3   0    0.21    0.17 
  -6   3   0    0.24    0.14 
   5  -3   0   13.42    0.73 
   5  -3   0   13.67    0.68 
   5  -3   0   11.78    0.64 
  -5   3   0   11.43    0.71 
  -5   3   0   13.09    0.69 
  -5   3   0   11.21    0.63 
  -5   3   0   11.16    0.68 
   4  -3   0   17.74    0.88 
   4  -3   0   18.91    0.84 
   4  -3   0   16.91    0.85 
  -4   3   0   17.92    0.87 
  -4   3   0   17.90    0.85 
  -4   3   0   18.10    0.88 
  -4   3   0   15.38    0.80 
   3  -3   0    5.12    0.36 
   3  -3   0    5.17    0.31 
   3  -3   0    4.99    0.32 
  -3   3   0    5.03    0.35 
  -3   3   0    5.41    0.35 
  -3   3   0    5.41    0.34 
  -3   3   0    4.62    0.30 
   2  -3   0   24.59    1.07 
   2  -3   0   25.24    1.03 
   2  -3   0   23.95    1.03 
   2  -3   0   25.40    1.07 
  -2   3   0   25.20    1.07 
  -2   3   0   23.53    1.03 
  -2   3   0   24.57    1.07 
  -2   3   0   25.25    0.99 
  -2   3   0   24.86    1.05 
   1  -3   0   20.14    0.88 
   1  -3   0   22.52    0.91 
   1  -3   0   21.39    0.92 
   1  -3   0   21.31    0.88 
   1  -3   0   22.73    0.86 
  -1   3   0   22.09    0.92 
  -1   3   0   21.48    0.89 
  -1   3   0   19.94    0.89 
  -1   3   0   21.41    0.86 
   0  -3   0   22.83    0.88 
   0  -3   0   21.08    0.91 
   0  -3   0   23.51    0.91 
   0  -3   0   22.09    0.89 
   0  -3   0   21.85    0.89 
   0   3   0   21.12    0.93 
   0   3   0   22.06    0.91 
   0   3   0   19.77    0.89 
   0   3   0   23.06    0.89 
   0   3   0   23.63    0.92 
   0   3   0   21.05    0.88 
  -1  -3   0    2.94    0.20 
  -1  -3   0    3.31    0.21 
  -1  -3   0    3.04    0.18 
  -1  -3   0    3.30    0.19 
  -1  -3   0    3.01    0.18 
   1   3   0    3.20    0.19 
   1   3   0    3.20    0.18 
   1   3   0    3.51    0.21 
   1   3   0    3.36    0.22 
   1   3   0    3.06    0.20 
   1   3   0    3.22    0.19 
  -2  -3   0   31.07    1.29 
  -2  -3   0   32.03    1.26 
  -2  -3   0   32.15    1.29 
  -2  -3   0   31.80    1.26 
  -2  -3   0   29.39    1.28 
  -2  -3   0   34.00    1.25 
   2   3   0   31.31    1.29 
   2   3   0   31.55    1.25 
   2   3   0   32.02    1.28 
   2   3   0   31.45    1.29 
   2   3   0   32.01    1.28 
   2   3   0   31.01    1.29 
  -3  -3   0   13.39    0.57 
  -3  -3   0   12.19    0.56 
  -3  -3   0   12.51    0.59 
  -3  -3   0   12.06    0.60 
  -3  -3   0   12.39    0.57 
  -3  -3   0   12.82    0.54 
   3   3   0   12.30    0.60 
   3   3   0   12.34    0.54 
   3   3   0   12.97    0.61 
   3   3   0   12.85    0.58 
   3   3   0   11.85    0.57 
   3   3   0   12.21    0.58 
  -4  -3   0   14.84    0.63 
  -4  -3   0   14.07    0.64 
  -4  -3   0   14.41    0.66 
  -4  -3   0   14.15    0.69 
  -4  -3   0   14.04    0.64 
  -4  -3   0   13.32    0.68 
   4   3   0   14.07    0.69 
   4   3   0   13.11    0.69 
   4   3   0   13.76    0.64 
   4   3   0   14.00    0.67 
   4   3   0   14.29    0.67 
  -5  -3   0    3.79    0.33 
  -5  -3   0    4.44    0.28 
  -5  -3   0    4.40    0.27 
  -5  -3   0    4.45    0.35 
  -5  -3   0    4.04    0.27 
  -5  -3   0    4.29    0.32 
   5   3   0    4.06    0.31 
   5   3   0    3.85    0.31 
   5   3   0    4.04    0.28 
   5   3   0    4.03    0.35 
   5   3   0    4.03    0.33 
  -6  -3   0    0.99    0.22 
  -6  -3   0    1.74    0.24 
  -6  -3   0    1.56    0.21 
  -6  -3   0    1.67    0.20 
  -6  -3   0    1.41    0.20 
   6   3   0    1.22    0.21 
   6   3   0    1.34    0.22 
   6   3   0    1.45    0.27 
   6   3   0    1.23    0.23 
  -7  -3   0   -0.09    0.11 
  -7  -3   0   -0.08    0.11 
  -7  -3   0   -0.04    0.09 
  -7  -3   0   -0.20    0.07 
  -7  -3   0   -0.03    0.09 
   7   3   0    0.08    0.16 
   7   3   0    0.12    0.10 
   7   3   0   -0.04    0.11 
  -8  -3   0    1.45    0.30 
  -8  -3   0    1.58    0.25 
  -8  -3   0    1.64    0.27 
   8   3   0    1.72    0.31 
   8   3   0    1.31    0.27 
  -9  -3   0    0.84    0.28 
  -9  -3   0    0.59    0.19 
  -9  -3   0    0.94    0.22 
   9   3   0    0.07    0.21 
   9   3   0    0.49    0.21 
   8  -4   0   -0.18    0.14 
   8  -4   0    0.09    0.20 
  -8   4   0    0.52    0.23 
  -8   4   0    0.17    0.18 
  -8   4   0    0.04    0.13 
   7  -4   0    0.08    0.16 
   7  -4   0   -0.17    0.11 
  -7   4   0    0.42    0.22 
  -7   4   0    0.03    0.14 
  -7   4   0    0.06    0.15 
   6  -4   0    1.70    0.27 
   6  -4   0    1.78    0.31 
  -6   4   0    1.34    0.26 
  -6   4   0    2.14    0.35 
   5  -4   0    1.95    0.28 
   5  -4   0    2.78    0.40 
  -5   4   0    1.82    0.40 
  -5   4   0    2.59    0.38 
  -5   4   0    2.13    0.30 
  -5   4   0    2.00    0.21 
   4  -4   0    4.53    0.33 
   4  -4   0    4.29    0.39 
   4  -4   0    3.81    0.30 
  -4   4   0    4.23    0.35 
  -4   4   0    4.32    0.38 
  -4   4   0    4.51    0.36 
  -4   4   0    4.08    0.34 
   3  -4   0    6.47    0.38 
   3  -4   0    6.34    0.42 
   3  -4   0    7.07    0.45 
   3  -4   0    7.16    0.41 
  -3   4   0    6.92    0.37 
  -3   4   0    7.13    0.40 
  -3   4   0    6.95    0.42 
  -3   4   0    7.38    0.45 
  -3   4   0    6.78    0.45 
   2  -4   0   10.74    0.55 
   2  -4   0   11.44    0.53 
   2  -4   0   10.42    0.51 
   2  -4   0   10.94    0.57 
  -2   4   0   10.36    0.56 
  -2   4   0   10.92    0.53 
  -2   4   0   10.56    0.47 
  -2   4   0   10.71    0.56 
  -2   4   0   10.44    0.53 
   1  -4   0   23.51    1.01 
   1  -4   0   25.07    1.04 
   1  -4   0   24.49    1.00 
   1  -4   0   23.60    0.98 
   1  -4   0   25.45    1.05 
  -1   4   0   24.53    1.05 
  -1   4   0   22.99    1.01 
  -1   4   0   24.10    0.98 
  -1   4   0   24.41    1.01 
   0  -4   0   31.49    1.24 
   0  -4   0   31.11    1.23 
   0  -4   0   31.34    1.24 
   0  -4   0   30.35    1.27 
   0   4   0   31.13    1.27 
   0   4   0   30.98    1.24 
   0   4   0   30.23    1.22 
   0   4   0   31.78    1.28 
   0   4   0   28.72    1.24 
  -1  -4   0    0.04    0.07 
  -1  -4   0    0.05    0.06 
  -1  -4   0    0.02    0.07 
  -1  -4   0    0.12    0.08 
  -1  -4   0    0.03    0.05 
   1   4   0    0.13    0.07 
   1   4   0    0.11    0.06 
   1   4   0   -0.06    0.07 
   1   4   0    0.00    0.06 
   1   4   0    0.17    0.07 
   1   4   0    0.05    0.05 
  -2  -4   0    3.20    0.25 
  -2  -4   0    3.70    0.21 
  -2  -4   0    3.67    0.22 
  -2  -4   0    2.94    0.22 
  -2  -4   0    3.55    0.25 
  -2  -4   0    3.34    0.21 
   2   4   0    3.28    0.27 
   2   4   0    3.48    0.25 
   2   4   0    3.54    0.26 
   2   4   0    3.79    0.25 
   2   4   0    3.47    0.17 
   2   4   0    3.38    0.22 
   2   4   0    3.77    0.23 
  -3  -4   0    0.05    0.05 
  -3  -4   0    0.10    0.07 
  -3  -4   0    0.15    0.09 
  -3  -4   0   -0.01    0.06 
  -3  -4   0    0.01    0.05 
  -3  -4   0    0.10    0.07 
   3   4   0   -0.03    0.07 
   3   4   0    0.06    0.05 
   3   4   0    0.07    0.07 
   3   4   0   -0.05    0.05 
   3   4   0    0.10    0.08 
   3   4   0    0.08    0.07 
  -4  -4   0    0.05    0.07 
  -4  -4   0    0.04    0.07 
  -4  -4   0    0.19    0.08 
  -4  -4   0    0.22    0.08 
  -4  -4   0    0.05    0.06 
  -4  -4   0    0.16    0.09 
   4   4   0    0.23    0.10 
   4   4   0    0.19    0.09 
   4   4   0    0.15    0.06 
   4   4   0    0.13    0.11 
   4   4   0    0.08    0.10 
   4   4   0    0.07    0.07 
  -5  -4   0   10.66    0.51 
  -5  -4   0   11.06    0.61 
  -5  -4   0   10.04    0.54 
  -5  -4   0   10.79    0.53 
  -5  -4   0   10.37    0.54 
   5   4   0    9.77    0.60 
   5   4   0   10.02    0.60 
   5   4   0   10.05    0.56 
  -6  -4   0    0.73    0.19 
  -6  -4   0    0.52    0.13 
  -6  -4   0    0.64    0.14 
  -6  -4   0    0.89    0.17 
   6   4   0    0.60    0.17 
   6   4   0    0.83    0.20 
   6   4   0    0.71    0.18 
   6   4   0    0.64    0.14 
  -7  -4   0    0.28    0.12 
  -7  -4   0    0.49    0.12 
  -7  -4   0    0.51    0.16 
  -7  -4   0    0.24    0.15 
  -7  -4   0    0.47    0.14 
   7   4   0    0.36    0.17 
   7   4   0    0.33    0.17 
   7   4   0    0.20    0.17 
  -8  -4   0    1.89    0.27 
  -8  -4   0    1.75    0.25 
  -8  -4   0    1.12    0.28 
   8   4   0    1.08    0.26 
   8   4   0    1.78    0.31 
  -9  -4   0    0.12    0.15 
  -9  -4   0   -0.05    0.13 
  -9  -4   0    0.14    0.14 
   9   4   0    0.11    0.15 
   8  -5   0    0.57    0.26 
   8  -5   0    1.38    0.30 
  -8   5   0    0.62    0.28 
  -8   5   0    1.25    0.30 
  -8   5   0    0.72    0.22 
   7  -5   0    2.45    0.38 
   7  -5   0    4.14    0.51 
  -7   5   0    3.38    0.43 
  -7   5   0    3.17    0.48 
   6  -5   0    0.79    0.22 
   6  -5   0    0.35    0.18 
  -6   5   0    0.80    0.22 
   5  -5   0    1.51    0.29 
   5  -5   0    1.34    0.23 
  -5   5   0    1.35    0.26 
  -5   5   0    1.37    0.26 
   4  -5   0    2.06    0.27 
   4  -5   0    2.67    0.28 
   4  -5   0    2.96    0.40 
   4  -5   0    2.33    0.23 
  -4   5   0    2.43    0.36 
  -4   5   0    2.22    0.18 
  -4   5   0    2.01    0.30 
  -4   5   0    1.90    0.30 
  -4   5   0    2.16    0.30 
   3  -5   0    6.33    0.41 
   3  -5   0    6.38    0.37 
   3  -5   0    5.68    0.61 
   3  -5   0    6.16    0.38 
  -3   5   0    6.22    0.43 
  -3   5   0    6.11    0.38 
  -3   5   0    5.74    0.32 
  -3   5   0    5.97    0.42 
  -3   5   0    5.30    0.38 
   2  -5   0    3.26    0.23 
   2  -5   0    3.37    0.28 
   2  -5   0    2.94    0.29 
   2  -5   0    2.81    0.24 
  -2   5   0    2.81    0.24 
  -2   5   0    3.05    0.28 
  -2   5   0    3.35    0.26 
   1  -5   0    2.06    0.21 
   1  -5   0    2.68    0.20 
   1  -5   0    2.59    0.19 
   1  -5   0    2.21    0.23 
   1  -5   0    2.37    0.18 
  -1   5   0    2.23    0.29 
  -1   5   0    2.45    0.25 
  -1   5   0    2.20    0.17 
  -1   5   0    2.20    0.20 
  -1   5   0    2.66    0.21 
   0  -5   0   10.82    0.54 
   0  -5   0   10.55    0.54 
   0  -5   0   10.39    0.54 
   0  -5   0   11.18    0.50 
   0  -5   0   11.28    0.51 
   0   5   0   10.65    0.51 
   0   5   0   10.78    0.52 
   0   5   0   11.25    0.55 
   0   5   0   10.38    0.57 
   0   5   0   10.16    0.52 
   0   5   0   11.75    0.56 
  -1  -5   0   20.01    0.85 
  -1  -5   0   20.16    0.84 
  -1  -5   0   19.11    0.87 
  -1  -5   0   19.92    0.88 
  -1  -5   0   20.07    0.84 
   1   5   0   20.40    0.89 
   1   5   0   19.90    0.89 
   1   5   0   19.66    0.86 
   1   5   0   19.61    0.86 
   1   5   0   19.75    0.85 
   1   5   0   20.08    0.92 
  -2  -5   0   24.31    1.11 
  -2  -5   0   26.76    1.14 
  -2  -5   0   25.72    1.09 
  -2  -5   0   27.49    1.12 
   2   5   0   25.62    1.11 
   2   5   0   27.44    1.15 
   2   5   0   27.10    1.15 
   2   5   0   26.15    1.11 
   2   5   0   26.51    1.16 
   2   5   0   28.07    1.12 
  -3  -5   0   21.48    0.98 
  -3  -5   0   22.63    0.91 
  -3  -5   0   22.92    0.99 
  -3  -5   0   21.02    0.97 
  -3  -5   0   22.02    0.93 
   3   5   0   21.56    0.98 
   3   5   0   21.30    0.86 
   3   5   0   22.01    0.96 
   3   5   0   21.74    0.99 
   3   5   0   22.26    0.96 
   3   5   0   20.97    0.91 
  -4  -5   0   15.82    0.80 
  -4  -5   0   17.32    0.83 
  -4  -5   0   17.35    0.77 
  -4  -5   0   16.85    0.76 
  -4  -5   0   18.46    0.82 
  -4  -5   0   18.07    0.75 
   4   5   0   16.43    0.74 
   4   5   0   16.63    0.80 
   4   5   0   17.40    0.82 
   4   5   0   16.38    0.83 
   4   5   0   17.41    0.84 
  -5  -5   0    5.66    0.38 
  -5  -5   0    5.46    0.39 
  -5  -5   0    5.45    0.34 
  -5  -5   0    5.83    0.42 
  -5  -5   0    5.78    0.33 
  -5  -5   0    5.48    0.35 
   5   5   0    5.69    0.38 
   5   5   0    5.80    0.36 
   5   5   0    5.08    0.37 
   5   5   0    5.62    0.41 
   5   5   0    5.60    0.42 
  -6  -5   0    4.63    0.39 
  -6  -5   0    4.81    0.34 
  -6  -5   0    4.17    0.41 
  -6  -5   0    4.57    0.32 
  -6  -5   0    4.88    0.32 
   6   5   0    4.25    0.39 
   6   5   0    4.59    0.33 
   6   5   0    4.97    0.39 
   6   5   0    4.65    0.40 
  -7  -5   0    0.42    0.14 
  -7  -5   0    0.40    0.12 
  -7  -5   0    0.47    0.14 
  -7  -5   0    0.43    0.13 
  -7  -5   0    0.72    0.19 
   7   5   0    0.38    0.18 
   7   5   0    0.42    0.16 
   7   5   0    0.42    0.13 
   7   5   0    0.30    0.17 
  -8  -5   0    2.46    0.38 
  -8  -5   0    2.60    0.27 
  -8  -5   0    2.72    0.32 
   8   5   0    2.91    0.43 
   8   5   0    2.82    0.37 
  -9  -5   0    3.11    0.39 
  -9  -5   0    4.17    0.53 
  -9  -5   0    3.53    0.33 
   9   5   0    3.62    0.47 
   9   5   0    3.61    0.52 
   8  -6   0    2.10    0.43 
   8  -6   0    2.39    0.48 
  -8   6   0    2.26    0.43 
  -8   6   0    1.99    0.43 
  -8   6   0    2.21    0.39 
   7  -6   0    0.63    0.22 
   7  -6   0    0.44    0.22 
  -7   6   0    0.57    0.22 
  -7   6   0    0.35    0.20 
   6  -6   0    5.87    0.46 
   6  -6   0    5.71    0.54 
  -6   6   0    6.25    0.51 
  -6   6   0    6.09    0.56 
   5  -6   0    1.79    0.29 
   5  -6   0    1.47    0.29 
  -5   6   0    1.56    0.29 
  -5   6   0    1.34    0.26 
   4  -6   0    6.46    0.49 
   4  -6   0    5.51    0.39 
  -4   6   0    5.58    0.45 
  -4   6   0    4.50    0.30 
  -4   6   0    5.34    0.45 
  -4   6   0    5.53    0.43 
   3  -6   0    1.13    0.22 
   3  -6   0    0.90    0.24 
   3  -6   0    0.79    0.16 
  -3   6   0    0.94    0.19 
  -3   6   0    0.97    0.19 
  -3   6   0    0.75    0.12 
  -3   6   0    0.88    0.18 
  -3   6   0    1.05    0.24 
   2  -6   0    1.94    0.28 
   2  -6   0    1.82    0.18 
   2  -6   0    1.87    0.23 
   2  -6   0    1.39    0.21 
  -2   6   0    1.48    0.24 
  -2   6   0    1.62    0.25 
  -2   6   0    1.56    0.22 
  -2   6   0    1.87    0.23 
  -2   6   0    1.81    0.16 
   1  -6   0    6.07    0.40 
   1  -6   0    5.55    0.32 
   1  -6   0    5.67    0.36 
   1  -6   0    6.24    0.44 
   1  -6   0    5.97    0.34 
  -1   6   0    5.90    0.36 
  -1   6   0    6.17    0.40 
  -1   6   0    5.61    0.31 
  -1   6   0    5.85    0.36 
   0  -6   0    3.52    0.24 
   0  -6   0    3.67    0.25 
   0  -6   0    3.55    0.24 
   0  -6   0    3.84    0.29 
   0  -6   0    3.55    0.27 
   0   6   0    3.47    0.32 
   0   6   0    3.26    0.25 
   0   6   0    3.72    0.26 
   0   6   0    4.14    0.30 
   0   6   0    3.80    0.29 
  -1  -6   0    8.49    0.43 
  -1  -6   0    8.58    0.47 
  -1  -6   0    8.21    0.44 
  -1  -6   0    8.15    0.42 
  -1  -6   0    8.20    0.46 
   1   6   0    8.66    0.48 
   1   6   0    8.23    0.47 
   1   6   0    8.48    0.51 
   1   6   0    8.94    0.44 
   1   6   0    7.96    0.44 
  -2  -6   0    0.04    0.07 
  -2  -6   0    0.06    0.08 
  -2  -6   0   -0.03    0.07 
  -2  -6   0    0.11    0.08 
  -2  -6   0   -0.03    0.06 
   2   6   0    0.16    0.11 
   2   6   0    0.07    0.09 
   2   6   0    0.11    0.10 
   2   6   0    0.08    0.06 
   2   6   0    0.02    0.07 
   2   6   0    0.07    0.06 
  -3  -6   0    1.02    0.19 
  -3  -6   0    1.51    0.18 
  -3  -6   0    1.83    0.25 
  -3  -6   0    1.06    0.17 
  -3  -6   0    1.40    0.18 
   3   6   0    1.03    0.18 
   3   6   0    1.25    0.17 
   3   6   0    1.41    0.21 
   3   6   0    1.34    0.22 
  -4  -6   0   21.84    1.02 
  -4  -6   0   21.40    0.94 
  -4  -6   0   22.07    0.95 
  -4  -6   0   21.81    0.93 
  -4  -6   0   21.89    1.00 
   4   6   0   23.26    1.04 
   4   6   0   20.88    1.02 
   4   6   0   20.37    0.87 
   4   6   0   21.60    1.01 
   4   6   0   20.66    0.99 
   4   6   0   21.49    0.99 
  -5  -6   0    4.45    0.30 
  -5  -6   0    4.65    0.36 
  -5  -6   0    4.42    0.31 
  -5  -6   0    4.97    0.31 
  -5  -6   0    4.83    0.38 
   5   6   0    4.81    0.35 
   5   6   0    4.30    0.25 
   5   6   0    4.49    0.35 
   5   6   0    4.33    0.34 
   5   6   0    4.88    0.40 
   5   6   0    4.26    0.36 
  -6  -6   0    0.63    0.15 
  -6  -6   0    0.51    0.16 
  -6  -6   0    0.47    0.15 
   6   6   0    0.51    0.18 
   6   6   0    0.60    0.15 
   6   6   0    0.42    0.15 
  -7  -6   0    0.91    0.19 
  -7  -6   0    1.19    0.32 
  -7  -6   0    0.68    0.19 
  -7  -6   0    0.95    0.25 
   7   6   0    0.81    0.19 
   7   6   0    0.97    0.28 
   7   6   0    1.17    0.31 
   7   6   0    1.45    0.25 
  -8  -6   0    8.64    0.52 
  -8  -6   0    8.03    0.49 
  -8  -6   0    7.34    0.59 
   8   6   0    8.35    0.64 
   8   6   0    8.99    0.60 
  -9  -6   0   18.81    0.90 
  -9  -6   0   17.85    1.05 
   9   6   0   17.94    1.03 
   9   6   0   17.90    1.10 
   7  -7   0   -0.01    0.22 
   7  -7   0    0.14    0.18 
  -7   7   0   -0.07    0.19 
  -7   7   0    0.45    0.25 
   6  -7   0    1.22    0.24 
   6  -7   0    1.05    0.25 
  -6   7   0    0.95    0.24 
  -6   7   0    1.07    0.26 
   5  -7   0    6.97    0.59 
  -5   7   0    6.96    0.54 
  -5   7   0    6.80    0.59 
   4  -7   0   -0.02    0.11 
   4  -7   0   -0.06    0.11 
  -4   7   0   -0.01    0.12 
  -4   7   0    0.07    0.15 
   3  -7   0    2.85    0.25 
   3  -7   0    2.36    0.29 
   3  -7   0    3.14    0.42 
  -3   7   0    2.99    0.22 
  -3   7   0    2.01    0.29 
  -3   7   0    3.01    0.31 
  -3   7   0    2.19    0.31 
   2  -7   0    2.86    0.25 
   2  -7   0    3.88    0.31 
   2  -7   0    4.09    0.36 
  -2   7   0    2.78    0.32 
  -2   7   0    3.99    0.41 
  -2   7   0    3.27    0.29 
  -2   7   0    3.51    0.24 
  -2   7   0    3.65    0.31 
   1  -7   0    0.67    0.14 
   1  -7   0    0.69    0.14 
   1  -7   0    0.74    0.16 
   1  -7   0    0.66    0.20 
   1  -7   0    1.01    0.21 
  -1   7   0    0.72    0.18 
  -1   7   0    0.72    0.15 
  -1   7   0    0.74    0.13 
  -1   7   0    1.20    0.24 
  -1   7   0    0.68    0.16 
   0  -7   0    3.08    0.41 
   0  -7   0    2.57    0.22 
   0  -7   0    2.58    0.28 
   0  -7   0    2.32    0.22 
   0  -7   0    2.34    0.20 
   0   7   0    2.75    0.27 
   0   7   0    2.58    0.23 
   0   7   0    2.34    0.22 
   0   7   0    3.02    0.45 
   0   7   0    2.51    0.27 
  -1  -7   0    9.29    0.54 
  -1  -7   0   10.20    0.57 
  -1  -7   0    9.69    0.50 
  -1  -7   0   10.16    0.50 
  -1  -7   0   10.32    0.52 
   1   7   0   10.16    0.53 
   1   7   0   10.87    0.58 
   1   7   0    9.61    0.60 
   1   7   0    9.36    0.56 
   1   7   0   10.50    0.53 
  -2  -7   0    0.00    0.07 
  -2  -7   0    0.12    0.08 
  -2  -7   0    0.11    0.11 
  -2  -7   0   -0.01    0.09 
  -2  -7   0    0.12    0.09 
   2   7   0    0.00    0.06 
   2   7   0   -0.02    0.08 
   2   7   0   -0.06    0.09 
   2   7   0    0.07    0.10 
   2   7   0    0.00    0.08 
  -3  -7   0    6.46    0.38 
  -3  -7   0    6.87    0.45 
  -3  -7   0    6.33    0.42 
  -3  -7   0    6.75    0.38 
  -3  -7   0    6.93    0.43 
   3   7   0    6.84    0.41 
   3   7   0    6.79    0.44 
   3   7   0    7.34    0.46 
   3   7   0    7.16    0.47 
   3   7   0    6.41    0.41 
  -4  -7   0    2.55    0.22 
  -4  -7   0    2.40    0.31 
  -4  -7   0    2.20    0.21 
  -4  -7   0    2.12    0.25 
  -4  -7   0    2.41    0.31 
   4   7   0    2.49    0.28 
   4   7   0    2.62    0.24 
   4   7   0    2.96    0.38 
   4   7   0    2.41    0.24 
   4   7   0    2.33    0.31 
  -5  -7   0   13.39    0.72 
  -5  -7   0   13.54    0.65 
  -5  -7   0   13.66    0.74 
  -5  -7   0   13.97    0.66 
  -5  -7   0   14.17    0.65 
   5   7   0   12.74    0.70 
   5   7   0   12.26    0.57 
   5   7   0   13.43    0.76 
   5   7   0   12.43    0.71 
   5   7   0   13.42    0.75 
  -6  -7   0    0.19    0.26 
  -6  -7   0    0.22    0.12 
  -6  -7   0    0.05    0.10 
   6   7   0    0.14    0.12 
   6   7   0    0.18    0.13 
   6   7   0    0.00    0.12 
   6   7   0    0.31    0.13 
  -7  -7   0    6.31    0.41 
  -7  -7   0    5.98    0.40 
  -7  -7   0    6.36    0.51 
   7   7   0    6.49    0.53 
   7   7   0    5.99    0.52 
   7   7   0    6.60    0.59 
   7   7   0    6.04    0.43 
  -8  -7   0    2.69    0.30 
  -8  -7   0    2.77    0.29 
  -8  -7   0    3.70    0.40 
  -8  -7   0    3.34    0.31 
   8   7   0    4.73    0.42 
   8   7   0    3.98    0.55 
   8   7   0    3.17    0.39 
  -9  -7   0    0.64    0.22 
  -9  -7   0    0.52    0.16 
  -9  -7   0    0.86    0.20 
   9   7   0    0.59    0.21 
   9   7   0    0.21    0.23 
   6  -8   0    3.16    0.43 
   6  -8   0    2.80    0.44 
  -6   8   0    3.24    0.53 
  -6   8   0    3.15    0.47 
   5  -8   0    0.12    0.13 
   5  -8   0    0.21    0.19 
  -5   8   0    0.03    0.15 
  -5   8   0   -0.01    0.15 
   4  -8   0   -0.10    0.11 
   4  -8   0   -0.07    0.11 
  -4   8   0    0.10    0.15 
  -4   8   0    0.14    0.15 
   3  -8   0    4.85    0.45 
   3  -8   0    4.96    0.38 
  -3   8   0    5.84    0.44 
  -3   8   0    5.00    0.46 
   2  -8   0    0.23    0.12 
   2  -8   0    0.07    0.08 
   2  -8   0    0.04    0.11 
  -2   8   0    0.03    0.14 
  -2   8   0    0.16    0.12 
   1  -8   0    1.04    0.19 
   1  -8   0    1.15    0.19 
   1  -8   0    0.64    0.14 
   1  -8   0    1.21    0.28 
  -1   8   0    0.82    0.22 
  -1   8   0    1.29    0.22 
   0  -8   0    0.82    0.16 
   0  -8   0    1.04    0.23 
   0  -8   0    1.09    0.17 
   0  -8   0    1.41    0.21 
   0  -8   0    0.84    0.19 
   0   8   0    0.90    0.18 
   0   8   0    0.68    0.15 
   0   8   0    0.88    0.19 
   0   8   0    1.05    0.24 
  -1  -8   0    4.28    0.32 
  -1  -8   0    3.24    0.29 
  -1  -8   0    3.58    0.27 
  -1  -8   0    4.15    0.35 
  -1  -8   0    4.08    0.28 
   1   8   0    3.75    0.33 
   1   8   0    3.66    0.35 
   1   8   0    3.69    0.29 
   1   8   0    4.18    0.35 
   1   8   0    4.42    0.32 
  -2  -8   0    0.87    0.18 
  -2  -8   0    0.94    0.16 
  -2  -8   0    0.96    0.20 
  -2  -8   0    1.18    0.17 
  -2  -8   0    0.68    0.20 
   2   8   0    0.43    0.15 
   2   8   0    1.29    0.24 
   2   8   0    1.04    0.17 
   2   8   0    0.68    0.19 
   2   8   0    0.92    0.18 
  -3  -8   0    2.01    0.23 
  -3  -8   0    2.01    0.31 
  -3  -8   0    1.69    0.27 
  -3  -8   0    1.78    0.18 
   3   8   0    2.23    0.22 
   3   8   0    2.02    0.29 
   3   8   0    1.48    0.25 
   3   8   0    1.57    0.22 
   3   8   0    1.77    0.26 
  -4  -8   0    0.61    0.14 
  -4  -8   0    0.09    0.13 
  -4  -8   0    0.37    0.10 
  -4  -8   0    0.52    0.16 
   4   8   0    0.27    0.13 
   4   8   0    0.51    0.16 
   4   8   0    0.45    0.14 
   4   8   0    0.17    0.11 
  -5  -8   0    0.34    0.15 
  -5  -8   0    0.00    0.07 
  -5  -8   0    0.13    0.10 
  -5  -8   0    0.17    0.14 
   5   8   0    0.22    0.13 
   5   8   0    0.06    0.11 
   5   8   0    0.06    0.10 
   5   8   0   -0.07    0.11 
  -6  -8   0    0.79    0.20 
  -6  -8   0    1.23    0.19 
  -6  -8   0    0.69    0.20 
   6   8   0    0.96    0.22 
   6   8   0    0.82    0.11 
   6   8   0    1.17    0.27 
   6   8   0    1.09    0.23 
  -7  -8   0    1.24    0.22 
  -7  -8   0    1.20    0.19 
  -7  -8   0    1.26    0.26 
  -7  -8   0    1.06    0.23 
  -7  -8   0    1.04    0.24 
   7   8   0    1.03    0.24 
   7   8   0    1.62    0.33 
   7   8   0    0.92    0.22 
  -8  -8   0    2.99    0.43 
  -8  -8   0    3.96    0.34 
  -8  -8   0    4.95    0.48 
  -8  -8   0    4.17    0.32 
   8   8   0    4.11    0.41 
   8   8   0    3.36    0.48 
   6  -9   0    0.12    0.18 
   6  -9   0    0.52    0.28 
  -6   9   0    0.57    0.28 
  -6   9   0    0.67    0.56 
   5  -9   0    3.03    0.39 
   5  -9   0    4.83    0.62 
  -5   9   0    3.13    0.48 
  -5   9   0    2.46    0.41 
   4  -9   0    1.56    0.35 
   4  -9   0    0.56    0.17 
  -4   9   0    0.82    0.25 
  -4   9   0    0.44    0.22 
   3  -9   0    3.57    0.50 
   3  -9   0    2.78    0.33 
  -3   9   0    2.71    0.44 
  -3   9   0    2.33    0.35 
   2  -9   0    0.11    0.12 
   2  -9   0   -0.10    0.15 
  -2   9   0    0.11    0.13 
   1  -9   0    0.10    0.10 
   1  -9   0    0.37    0.19 
   1  -9   0    0.24    0.11 
   1  -9   0    0.32    0.13 
  -1   9   0    0.32    0.12 
  -1   9   0    0.38    0.17 
   0  -9   0    2.26    0.36 
   0  -9   0    1.99    0.22 
   0  -9   0    2.57    0.29 
   0  -9   0    2.09    0.27 
   0   9   0    1.73    0.28 
   0   9   0    2.61    0.38 
   0   9   0    2.18    0.28 
  -1  -9   0    4.94    0.36 
  -1  -9   0    4.21    0.39 
  -1  -9   0    4.51    0.45 
  -1  -9   0    5.06    0.34 
   1   9   0    4.87    0.36 
   1   9   0    4.79    0.41 
   1   9   0    4.41    0.40 
  -2  -9   0    0.28    0.13 
  -2  -9   0   -0.02    0.08 
  -2  -9   0    0.07    0.12 
  -2  -9   0    0.19    0.11 
   2   9   0    0.07    0.10 
   2   9   0    0.24    0.11 
   2   9   0    0.13    0.12 
  -3  -9   0    0.34    0.16 
  -3  -9   0    0.50    0.17 
  -3  -9   0    0.42    0.11 
  -3  -9   0    0.57    0.14 
   3   9   0    0.27    0.13 
   3   9   0    0.30    0.13 
   3   9   0    0.46    0.17 
  -4  -9   0    0.92    0.16 
  -4  -9   0    0.87    0.21 
  -4  -9   0    1.25    0.18 
  -4  -9   0    0.86    0.20 
   4   9   0    0.98    0.19 
   4   9   0    0.92    0.21 
  -5  -9   0    1.81    0.53 
  -5  -9   0    1.26    0.26 
  -5  -9   0    1.95    0.24 
  -5  -9   0    1.78    0.22 
   5   9   0    2.06    0.37 
   5   9   0    1.45    0.25 
   5   9   0    2.26    0.38 
  -6  -9   0    0.09    0.19 
  -6  -9   0    0.23    0.16 
  -6  -9   0    0.23    0.10 
   6   9   0    0.25    0.13 
   6   9   0    0.12    0.17 
   6   9   0   -0.07    0.13 
  -7  -9   0    4.61    0.32 
  -7  -9   0    4.83    0.47 
  -7  -9   0    4.52    0.44 
  -7  -9   0    3.67    0.33 
   7   9   0    4.87    0.42 
   7   9   0    4.29    0.46 
  -8  -9   0    5.35    0.36 
  -8  -9   0    5.88    0.55 
  -8  -9   0    5.11    0.52 
   8   9   0    5.87    0.52 
   8   9   0    6.14    0.56 
   5 -10   0    0.16    0.17 
   5 -10   0    0.48    0.22 
  -5  10   0    0.38    0.28 
   4 -10   0    0.58    0.22 
   4 -10   0    0.80    0.20 
  -4  10   0    1.22    0.36 
  -4  10   0    0.73    0.27 
   3 -10   0    3.51    0.33 
   3 -10   0    3.38    0.50 
  -3  10   0    2.78    0.41 
  -3  10   0    2.97    0.43 
   2 -10   0    0.07    0.16 
   2 -10   0    0.10    0.11 
  -2  10   0    0.12    0.10 
  -2  10   0    0.05    0.16 
   1 -10   0    3.98    0.32 
   1 -10   0    3.30    0.30 
   1 -10   0    3.25    0.43 
  -1  10   0    3.34    0.45 
   0 -10   0    1.44    0.28 
   0 -10   0    1.54    0.21 
   0 -10   0    1.68    0.23 
   0 -10   0    1.54    0.25 
   0  10   0    1.69    0.27 
   0  10   0    1.79    0.43 
   0  10   0    1.06    0.22 
  -1 -10   0    6.05    0.37 
  -1 -10   0    5.29    0.36 
  -1 -10   0    5.25    0.46 
   1  10   0    5.16    0.39 
   1  10   0    4.45    0.49 
   1  10   0    5.44    0.45 
  -2 -10   0    0.09    0.15 
  -2 -10   0    0.03    0.10 
  -2 -10   0    0.01    0.13 
   2  10   0    0.28    0.14 
   2  10   0    0.23    0.13 
   2  10   0   -0.05    0.12 
  -3 -10   0    0.69    0.20 
  -3 -10   0    0.55    0.22 
  -3 -10   0    0.84    0.17 
  -3 -10   0    0.57    0.18 
   3  10   0    1.16    0.22 
   3  10   0    0.50    0.18 
  -4 -10   0    1.57    0.23 
  -4 -10   0    2.15    0.34 
  -4 -10   0    2.58    0.38 
  -4 -10   0    2.03    0.24 
   4  10   0    1.34    0.31 
   4  10   0    2.17    0.35 
   4  10   0    1.85    0.29 
  -5 -10   0    1.79    0.32 
  -5 -10   0    1.90    0.25 
  -5 -10   0    1.82    0.22 
  -5 -10   0    1.41    0.29 
   5  10   0    2.11    0.39 
   5  10   0    1.34    0.27 
   5  10   0    1.79    0.30 
  -6 -10   0    0.21    0.11 
  -6 -10   0    0.25    0.17 
  -6 -10   0    0.01    0.14 
   6  10   0    0.23    0.13 
   6  10   0    0.10    0.15 
  -7 -10   0    6.26    0.39 
  -7 -10   0    5.89    0.54 
  -7 -10   0    5.46    0.80 
   7  10   0    6.46    0.57 
   7  10   0    7.53    0.55 
   4 -11   0   -0.13    0.19 
   4 -11   0    0.02    0.15 
  -4  11   0    0.15    0.17 
  -4  11   0    0.00    0.21 
   3 -11   0    1.85    0.62 
   3 -11   0    1.38    0.26 
  -3  11   0    1.81    0.32 
  -3  11   0    1.26    0.30 
   2 -11   0    0.84    0.19 
   2 -11   0    0.81    0.26 
  -2  11   0    1.51    0.34 
  -2  11   0    1.14    0.28 
   1 -11   0    0.57    0.18 
   1 -11   0    0.84    0.25 
   1 -11   0    1.07    0.22 
  -1  11   0    0.74    0.21 
   0 -11   0    2.43    0.29 
   0 -11   0    2.62    0.31 
   0 -11   0    2.75    0.42 
   0  11   0    3.12    0.38 
  -1 -11   0    2.70    0.27 
  -1 -11   0    2.59    0.39 
  -1 -11   0    2.51    0.33 
  -1 -11   0    2.28    0.24 
   1  11   0    2.20    0.38 
   1  11   0    2.78    0.36 
  -2 -11   0    0.20    0.15 
  -2 -11   0    0.55    0.15 
  -2 -11   0    0.09    0.16 
   2  11   0    0.54    0.24 
   2  11   0    0.48    0.18 
   2  11   0    0.83    0.21 
  -3 -11   0    0.40    0.14 
  -3 -11   0    0.72    0.20 
  -3 -11   0    0.27    0.12 
  -3 -11   0    0.56    0.20 
   3  11   0    0.50    0.19 
   3  11   0    0.69    0.19 
   3  11   0    0.23    0.20 
  -4 -11   0   13.11    0.77 
  -4 -11   0   12.16    0.76 
  -4 -11   0   12.81    0.63 
   4  11   0   12.24    0.78 
   4  11   0   12.63    1.08 
   4  11   0   12.58    0.73 
  -5 -11   0    8.50    0.45 
  -5 -11   0    8.80    0.60 
  -5 -11   0    7.68    0.59 
  -5 -11   0    7.75    0.59 
   5  11   0    7.34    0.53 
   5  11   0    8.17    0.61 
  -6 -11   0    0.01    0.15 
  -6 -11   0    0.14    0.20 
  -6 -11   0    0.13    0.11 
   6  11   0    0.11    0.19 
   6  11   0   -0.06    0.13 
   2 -12   0    0.16    0.13 
  -2  12   0    0.04    0.14 
  -2  12   0    0.53    0.29 
   1 -12   0    1.35    0.23 
   1 -12   0    0.97    0.28 
  -1  12   0    1.57    0.30 
   0 -12   0    2.85    0.28 
   0 -12   0    1.97    0.29 
   0 -12   0    3.02    0.45 
   0  12   0    3.22    0.42 
  -1 -12   0   -0.04    0.10 
  -1 -12   0    0.14    0.16 
  -1 -12   0    0.30    0.16 
   1  12   0   -0.14    0.16 
   1  12   0    0.20    0.14 
  -2 -12   0    1.07    0.18 
  -2 -12   0    1.47    0.27 
  -2 -12   0    1.52    0.30 
  -2 -12   0    0.99    0.28 
   2  12   0    1.48    0.28 
   2  12   0    1.02    0.26 
  -3 -12   0    4.19    0.51 
  -3 -12   0    3.36    0.28 
  -3 -12   0    3.84    0.43 
   3  12   0    3.84    0.48 
   3  12   0    3.74    0.35 
  -4 -12   0   11.23    0.71 
  -4 -12   0   10.61    0.72 
  -4 -12   0   10.28    0.54 
   4  12   0    9.87    0.67 
   4  12   0   11.18    0.75 
  -5 -12   0    2.18    0.41 
  -5 -12   0    3.00    0.24 
  -5 -12   0    2.86    0.42 
   5  12   0    2.99    0.49 
   5  12   0    3.74    0.44 
   0 -13   0    2.30    0.31 
   0 -13   0    1.66    0.31 
   0 -13   0    2.60    0.30 
   0  13   0    2.88    0.59 
  -1 -13   0    0.28    0.22 
  -1 -13   0    0.24    0.13 
  -1 -13   0    0.39    0.16 
   1  13   0   -0.04    0.15 
  -2 -13   0    0.58    0.19 
  -2 -13   0   -0.11    0.20 
  -2 -13   0    0.27    0.12 
   2  13   0    0.23    0.19 
   2  13   0    0.19    0.35 
  -3 -13   0    0.14    0.13 
  -3 -13   0    0.16    0.21 
  -3 -13   0    0.74    0.22 
   3  13   0    0.30    0.17 
   3  13   0    0.62    0.25 
   3  13  -1    3.77    0.40 
   3  13  -1    3.60    0.50 
  -3 -13   1    3.69    0.47 
  -3 -13   1    4.07    0.31 
  -3 -13   1    3.54    0.44 
   2  13  -1    0.50    0.31 
   2  13  -1    0.76    0.22 
  -2 -13   1    0.92    0.23 
  -2 -13   1    1.45    0.31 
  -2 -13   1    0.88    0.18 
   1  13  -1    0.23    0.21 
   1  13  -1    0.01    0.17 
  -1 -13   1    0.48    0.21 
  -1 -13   1   -0.17    0.12 
  -1 -13   1    0.15    0.12 
   5  12  -1    0.80    0.26 
   5  12  -1    0.60    0.22 
  -5 -12   1    0.65    0.26 
  -5 -12   1    0.57    0.15 
  -5 -12   1    0.73    0.28 
   4  12  -1    4.31    0.47 
   4  12  -1    4.24    0.40 
  -4 -12   1    4.39    0.49 
  -4 -12   1    4.10    0.31 
  -4 -12   1    4.45    0.45 
   3  12  -1    0.20    0.16 
   3  12  -1    0.24    0.14 
  -3 -12   1    0.37    0.12 
  -3 -12   1   -0.12    0.15 
  -3 -12   1    0.15    0.16 
   2  12  -1    0.89    0.21 
   2  12  -1    0.77    0.28 
  -2 -12   1    0.63    0.16 
  -2 -12   1    0.85    0.27 
  -2 -12   1    0.67    0.22 
   1  12  -1    0.39    0.17 
   1  12  -1    0.37    0.20 
  -1 -12   1    0.07    0.13 
  -1 -12   1    0.37    0.17 
  -1 -12   1    0.11    0.22 
   0  12  -1    0.62    0.22 
   0 -12   1    0.69    0.20 
   0 -12   1    0.55    0.22 
   0 -12   1    0.59    0.20 
  -1  12  -1    0.23    0.18 
   1 -12   1    0.34    0.14 
   1 -12   1   -0.05    0.15 
  -2  12  -1   -0.06    0.18 
  -2  12  -1   -0.08    0.12 
   2 -12   1   -0.15    0.15 
   2 -12   1    0.13    0.15 
   6  11  -1    0.17    0.15 
   6  11  -1    0.59    0.23 
  -6 -11   1    0.40    0.14 
  -6 -11   1    0.56    0.25 
  -6 -11   1    0.53    0.26 
   5  11  -1    3.12    0.44 
   5  11  -1    3.29    0.34 
  -5 -11   1    3.25    0.43 
  -5 -11   1    3.12    0.29 
  -5 -11   1    3.34    0.44 
   4  11  -1    1.47    0.25 
   4  11  -1    0.84    0.25 
  -4 -11   1    0.85    0.18 
  -4 -11   1    1.01    0.26 
  -4 -11   1    1.01    0.18 
  -4 -11   1    1.25    0.26 
   3  11  -1    4.93    0.40 
   3  11  -1    4.57    0.45 
  -3 -11   1    5.12    0.44 
  -3 -11   1    4.16    0.35 
  -3 -11   1    4.84    0.45 
  -3 -11   1    4.88    0.35 
   2  11  -1    0.07    0.12 
   2  11  -1    0.04    0.14 
  -2 -11   1    0.01    0.13 
  -2 -11   1   -0.16    0.13 
  -2 -11   1    0.16    0.10 
   1  11  -1    0.18    0.16 
   1  11  -1    0.28    0.16 
  -1 -11   1    0.41    0.18 
  -1 -11   1    0.14    0.15 
  -1 -11   1    0.20    0.12 
   0  11  -1    3.17    0.33 
   0  11  -1    3.75    0.51 
   0 -11   1    2.63    0.37 
   0 -11   1    3.61    0.31 
   0 -11   1    2.84    0.29 
  -1  11  -1    3.82    0.39 
   1 -11   1    4.21    0.36 
   1 -11   1    3.98    0.33 
   1 -11   1    3.96    0.44 
  -2  11  -1    0.25    0.17 
  -2  11  -1    0.93    0.25 
   2 -11   1    0.75    0.24 
   2 -11   1    1.06    0.21 
  -3  11  -1    0.76    0.23 
  -3  11  -1    1.17    0.32 
   3 -11   1    0.69    0.24 
   3 -11   1    0.76    0.19 
  -4  11  -1    0.97    0.28 
  -4  11  -1    0.46    0.31 
   4 -11   1    0.12    0.18 
   4 -11   1    0.45    0.23 
   7  10  -1    0.32    0.20 
   7  10  -1    0.00    0.16 
  -7 -10   1   -0.15    0.11 
  -7 -10   1    0.34    0.31 
  -7 -10   1    0.17    0.17 
   6  10  -1    0.63    0.18 
   6  10  -1    0.18    0.21 
  -6 -10   1    0.36    0.14 
  -6 -10   1    0.03    0.15 
  -6 -10   1    0.63    0.24 
  -6 -10   1    0.28    0.16 
   5  10  -1    0.58    0.19 
   5  10  -1    0.57    0.19 
  -5 -10   1    0.30    0.16 
  -5 -10   1    0.47    0.14 
  -5 -10   1    0.35    0.19 
   4  10  -1    0.27    0.13 
   4  10  -1    0.34    0.12 
   4  10  -1    0.51    0.18 
  -4 -10   1    0.36    0.16 
  -4 -10   1    0.39    0.17 
  -4 -10   1    0.33    0.17 
  -4 -10   1    0.28    0.12 
   3  10  -1    5.31    0.47 
   3  10  -1    5.25    0.48 
   3  10  -1    5.93    0.41 
  -3 -10   1    4.84    0.44 
  -3 -10   1    5.14    0.42 
  -3 -10   1    4.55    0.38 
  -3 -10   1    5.58    0.37 
   2  10  -1    1.43    0.30 
   2  10  -1    1.59    0.32 
   2  10  -1    1.16    0.22 
  -2 -10   1    1.38    0.24 
  -2 -10   1    1.65    0.32 
  -2 -10   1    0.81    0.22 
  -2 -10   1    1.34    0.22 
   1  10  -1    0.30    0.13 
   1  10  -1    0.07    0.12 
   1  10  -1    0.02    0.15 
  -1 -10   1    0.18    0.11 
  -1 -10   1    0.11    0.13 
  -1 -10   1    0.10    0.13 
  -1 -10   1   -0.14    0.08 
   0  10  -1    0.41    0.17 
   0  10  -1    0.41    0.15 
   0 -10   1    0.59    0.19 
   0 -10   1    0.50    0.14 
   0 -10   1    0.50    0.14 
   0 -10   1    0.37    0.12 
  -1  10  -1    0.83    0.34 
   1 -10   1    0.86    0.25 
   1 -10   1    0.81    0.17 
   1 -10   1    0.93    0.21 
  -2  10  -1    2.69    0.35 
   2 -10   1    2.91    0.44 
   2 -10   1    3.06    0.35 
  -3  10  -1    0.41    0.20 
  -3  10  -1    0.38    0.18 
   3 -10   1    0.76    0.21 
   3 -10   1    0.22    0.17 
  -4  10  -1   -0.15    0.17 
  -4  10  -1    0.22    0.20 
   4 -10   1   -0.15    0.17 
   4 -10   1    0.34    0.17 
  -5  10  -1    0.50    0.25 
  -5  10  -1    0.25    0.26 
   5 -10   1    0.29    0.18 
   5 -10   1    0.11    0.22 
   8   9  -1   13.36    0.94 
   8   9  -1   15.77    0.89 
  -8  -9   1   14.42    0.72 
  -8  -9   1   13.27    0.87 
  -8  -9   1   14.07    0.88 
   7   9  -1    0.65    0.20 
   7   9  -1    0.52    0.21 
  -7  -9   1    0.93    0.30 
  -7  -9   1    0.53    0.22 
  -7  -9   1    0.59    0.15 
  -7  -9   1    0.41    0.17 
   6   9  -1    1.59    0.30 
   6   9  -1    2.74    0.36 
  -6  -9   1    2.59    0.25 
  -6  -9   1    2.50    0.25 
  -6  -9   1    2.77    0.39 
  -6  -9   1    2.69    0.40 
   5   9  -1    0.27    0.17 
   5   9  -1    0.18    0.13 
   5   9  -1    0.19    0.16 
  -5  -9   1    0.30    0.15 
  -5  -9   1    0.32    0.16 
  -5  -9   1    0.19    0.11 
  -5  -9   1   -0.04    0.10 
   4   9  -1   12.54    0.76 
   4   9  -1   13.54    0.72 
   4   9  -1   13.54    0.78 
  -4  -9   1   12.89    0.73 
  -4  -9   1   13.70    0.76 
  -4  -9   1   12.25    0.65 
  -4  -9   1   13.55    0.67 
   3   9  -1    1.00    0.20 
   3   9  -1    1.03    0.25 
   3   9  -1    1.02    0.24 
  -3  -9   1    0.88    0.26 
  -3  -9   1    1.29    0.20 
  -3  -9   1    1.61    0.22 
  -3  -9   1    1.52    0.25 
   2   9  -1    3.18    0.33 
   2   9  -1    2.82    0.28 
   2   9  -1    3.15    0.33 
  -2  -9   1    2.34    0.23 
  -2  -9   1    3.87    0.57 
  -2  -9   1    3.23    0.31 
  -2  -9   1    2.95    0.26 
   1   9  -1    0.66    0.22 
   1   9  -1    0.54    0.18 
   1   9  -1    0.55    0.15 
  -1  -9   1    0.78    0.17 
  -1  -9   1    0.90    0.17 
  -1  -9   1    0.47    0.16 
  -1  -9   1    0.53    0.16 
   0   9  -1    0.72    0.18 
   0   9  -1    0.66    0.20 
   0   9  -1    0.61    0.18 
   0  -9   1    0.54    0.18 
   0  -9   1    0.60    0.15 
   0  -9   1    0.74    0.14 
   0  -9   1    0.69    0.16 
  -1   9  -1    2.48    0.39 
  -1   9  -1    1.64    0.27 
   1  -9   1    2.32    0.26 
   1  -9   1    2.01    0.34 
   1  -9   1    1.87    0.27 
   1  -9   1    2.05    0.25 
  -2   9  -1    0.63    0.18 
   2  -9   1    0.81    0.19 
   2  -9   1    0.57    0.17 
  -3   9  -1    1.27    0.27 
  -3   9  -1    1.46    0.28 
   3  -9   1    1.36    0.29 
   3  -9   1    1.68    0.27 
  -4   9  -1    4.27    0.42 
  -4   9  -1    4.05    0.54 
   4  -9   1    3.71    0.37 
   4  -9   1    4.78    0.49 
  -5   9  -1    0.08    0.21 
  -5   9  -1    0.13    0.19 
   5  -9   1    0.15    0.16 
   5  -9   1    0.32    0.22 
  -6   9  -1   -0.18    0.20 
  -6   9  -1    0.24    0.21 
   6  -9   1   -0.04    0.21 
   6  -9   1    0.39    0.18 
   8   8  -1    1.73    0.32 
   8   8  -1    2.30    0.43 
  -8  -8   1    1.79    0.26 
  -8  -8   1    1.69    0.33 
  -8  -8   1    2.06    0.28 
  -8  -8   1    1.93    0.36 
   7   8  -1    1.31    0.27 
   7   8  -1    1.32    0.26 
  -7  -8   1    1.21    0.21 
  -7  -8   1    1.12    0.28 
  -7  -8   1    1.17    0.19 
  -7  -8   1    1.60    0.32 
  -7  -8   1    1.67    0.24 
   6   8  -1    0.96    0.22 
   6   8  -1    0.86    0.18 
   6   8  -1    0.46    0.20 
   6   8  -1    0.58    0.09 
   6   8  -1    0.92    0.23 
  -6  -8   1    0.51    0.20 
  -6  -8   1    1.04    0.29 
  -6  -8   1    0.82    0.18 
   5   8  -1    0.19    0.14 
   5   8  -1    0.38    0.18 
   5   8  -1    0.07    0.12 
   5   8  -1    0.02    0.10 
  -5  -8   1    0.38    0.13 
  -5  -8   1    0.32    0.11 
  -5  -8   1    0.42    0.19 
  -5  -8   1    0.20    0.14 
   4   8  -1    9.19    0.60 
   4   8  -1   10.14    0.57 
   4   8  -1   10.46    0.62 
   4   8  -1    8.93    0.60 
  -4  -8   1    9.45    0.60 
  -4  -8   1   10.74    0.59 
  -4  -8   1    8.95    0.51 
  -4  -8   1    9.36    0.52 
   3   8  -1    0.30    0.12 
   3   8  -1    0.35    0.14 
   3   8  -1    0.30    0.14 
   3   8  -1    0.65    0.19 
  -3  -8   1    0.32    0.15 
  -3  -8   1    0.20    0.10 
  -3  -8   1    0.22    0.12 
  -3  -8   1    0.44    0.13 
   2   8  -1    0.54    0.14 
   2   8  -1    0.70    0.18 
   2   8  -1    0.47    0.14 
   2   8  -1    0.37    0.13 
   2   8  -1    0.61    0.17 
  -2  -8   1    0.71    0.14 
  -2  -8   1    0.46    0.14 
  -2  -8   1    0.41    0.14 
  -2  -8   1    0.46    0.14 
  -2  -8   1    0.27    0.14 
   1   8  -1    5.01    0.39 
   1   8  -1    4.82    0.35 
   1   8  -1    4.58    0.35 
   1   8  -1    5.39    0.44 
   1   8  -1    5.40    0.41 
  -1  -8   1    5.33    0.41 
  -1  -8   1    4.82    0.33 
  -1  -8   1    4.66    0.36 
  -1  -8   1    6.07    0.36 
  -1  -8   1    5.77    0.36 
   0   8  -1    2.32    0.23 
   0   8  -1    2.30    0.24 
   0   8  -1    2.54    0.28 
   0   8  -1    1.62    0.25 
   0  -8   1    2.19    0.21 
   0  -8   1    2.23    0.26 
   0  -8   1    2.73    0.38 
   0  -8   1    2.66    0.24 
  -1   8  -1    0.03    0.08 
  -1   8  -1   -0.03    0.09 
   1  -8   1   -0.02    0.08 
   1  -8   1    0.04    0.09 
   1  -8   1    0.01    0.12 
  -2   8  -1    5.80    0.42 
  -2   8  -1    5.13    0.44 
   2  -8   1    6.06    0.39 
   2  -8   1    5.22    0.45 
   2  -8   1    4.95    0.35 
  -3   8  -1    1.09    0.16 
  -3   8  -1    0.52    0.19 
  -3   8  -1    1.12    0.24 
   3  -8   1    0.87    0.27 
   3  -8   1    1.13    0.22 
  -4   8  -1    0.26    0.16 
  -4   8  -1    0.12    0.13 
   4  -8   1    0.27    0.14 
   4  -8   1    0.25    0.17 
  -5   8  -1   -0.08    0.14 
  -5   8  -1    0.04    0.16 
   5  -8   1    0.10    0.27 
   5  -8   1    0.14    0.14 
  -6   8  -1    2.12    0.44 
  -6   8  -1    1.48    0.33 
   6  -8   1    2.40    0.45 
   6  -8   1    2.56    0.39 
   9   7  -1    0.33    0.21 
   9   7  -1    0.31    0.38 
  -9  -7   1    0.39    0.21 
  -9  -7   1    0.67    0.18 
  -9  -7   1    0.16    0.12 
   8   7  -1    9.53    0.71 
   8   7  -1    9.18    0.73 
   8   7  -1   11.34    0.69 
  -8  -7   1    9.82    0.70 
  -8  -7   1   10.20    0.58 
  -8  -7   1    9.95    0.56 
   7   7  -1    1.39    0.26 
   7   7  -1    1.75    0.31 
   7   7  -1    1.50    0.29 
  -7  -7   1    2.11    0.36 
  -7  -7   1    1.84    0.24 
  -7  -7   1    1.35    0.21 
  -7  -7   1    1.45    0.23 
   6   7  -1    0.91    0.24 
   6   7  -1    0.55    0.15 
   6   7  -1    0.65    0.23 
  -6  -7   1    0.70    0.21 
  -6  -7   1    0.58    0.16 
  -6  -7   1    0.71    0.14 
  -6  -7   1    0.50    0.14 
   5   7  -1    2.10    0.31 
   5   7  -1    1.64    0.14 
   5   7  -1    2.23    0.29 
   5   7  -1    1.75    0.27 
   5   7  -1    2.02    0.29 
  -5  -7   1    1.93    0.28 
  -5  -7   1    2.20    0.23 
  -5  -7   1    2.07    0.21 
   4   7  -1    1.24    0.20 
   4   7  -1    0.80    0.18 
   4   7  -1    1.32    0.23 
   4   7  -1    1.19    0.22 
   4   7  -1    1.12    0.20 
  -4  -7   1    2.06    0.42 
  -4  -7   1    1.50    0.25 
  -4  -7   1    1.52    0.20 
  -4  -7   1    1.38    0.24 
  -4  -7   1    1.36    0.19 
   3   7  -1    0.02    0.10 
   3   7  -1    0.02    0.12 
   3   7  -1    0.13    0.09 
   3   7  -1    0.08    0.09 
   3   7  -1    0.11    0.10 
  -3  -7   1   -0.04    0.10 
  -3  -7   1    0.30    0.11 
  -3  -7   1    0.14    0.12 
  -3  -7   1    0.22    0.14 
  -3  -7   1    0.11    0.08 
   2   7  -1    6.71    0.44 
   2   7  -1    7.11    0.45 
   2   7  -1    6.50    0.46 
   2   7  -1    6.15    0.40 
   2   7  -1    7.15    0.41 
  -2  -7   1    6.58    0.44 
  -2  -7   1    6.50    0.40 
  -2  -7   1    6.60    0.44 
  -2  -7   1    6.95    0.39 
   1   7  -1    0.15    0.11 
   1   7  -1    0.10    0.09 
   1   7  -1    0.07    0.11 
   1   7  -1    0.24    0.10 
   1   7  -1    0.16    0.12 
  -1  -7   1    0.11    0.10 
  -1  -7   1    0.03    0.08 
  -1  -7   1    0.25    0.12 
  -1  -7   1    0.18    0.10 
  -1  -7   1    0.18    0.09 
   0   7  -1    4.51    0.33 
   0   7  -1    4.52    0.36 
   0   7  -1    5.01    0.38 
   0   7  -1    4.46    0.32 
   0  -7   1    4.82    0.32 
   0  -7   1    4.34    0.29 
   0  -7   1    5.05    0.38 
   0  -7   1    4.94    0.30 
  -1   7  -1    2.51    0.28 
  -1   7  -1    2.35    0.24 
  -1   7  -1    2.81    0.36 
  -1   7  -1    2.18    0.29 
  -1   7  -1    2.36    0.24 
   1  -7   1    2.55    0.24 
   1  -7   1    2.12    0.26 
   1  -7   1    2.44    0.20 
   1  -7   1    2.38    0.33 
  -2   7  -1    1.95    0.26 
  -2   7  -1    1.79    0.31 
  -2   7  -1    2.36    0.29 
  -2   7  -1    1.50    0.18 
  -2   7  -1    1.51    0.25 
   2  -7   1    1.58    0.25 
   2  -7   1    1.76    0.31 
   2  -7   1    1.25    0.22 
  -3   7  -1    0.36    0.16 
  -3   7  -1    0.54    0.11 
  -3   7  -1    0.69    0.18 
  -3   7  -1    0.44    0.17 
   3  -7   1    0.63    0.16 
   3  -7   1    0.50    0.13 
   3  -7   1    0.22    0.16 
  -4   7  -1    0.38    0.20 
  -4   7  -1    0.32    0.14 
  -4   7  -1    0.31    0.11 
   4  -7   1    0.16    0.11 
   4  -7   1    0.35    0.21 
  -5   7  -1    9.46    0.95 
  -5   7  -1    8.27    0.58 
   5  -7   1    8.13    0.62 
   5  -7   1    7.93    0.55 
  -6   7  -1    4.03    0.42 
  -6   7  -1    3.75    0.52 
   6  -7   1    3.30    0.41 
   6  -7   1    3.11    0.48 
  -7   7  -1    0.16    0.24 
  -7   7  -1    0.20    0.19 
   7  -7   1    0.14    0.21 
   7  -7   1   -0.02    0.16 
   9   6  -1    1.37    0.30 
   9   6  -1    2.01    0.40 
  -9  -6   1    1.55    0.23 
  -9  -6   1    1.64    0.27 
  -9  -6   1    1.06    0.27 
   8   6  -1    3.55    0.50 
   8   6  -1    3.95    0.38 
  -8  -6   1    3.54    0.31 
  -8  -6   1    2.82    0.46 
  -8  -6   1    2.71    0.34 
   7   6  -1    1.06    0.28 
   7   6  -1    0.53    0.16 
   7   6  -1    0.52    0.21 
  -7  -6   1    0.42    0.13 
  -7  -6   1    0.33    0.17 
  -7  -6   1    0.72    0.17 
  -7  -6   1    0.51    0.15 
  -7  -6   1    0.67    0.18 
   6   6  -1    1.21    0.23 
   6   6  -1    1.25    0.26 
   6   6  -1    1.15    0.28 
   6   6  -1    1.30    0.22 
  -6  -6   1    1.33    0.19 
  -6  -6   1    1.28    0.22 
  -6  -6   1    0.85    0.16 
  -6  -6   1    1.13    0.22 
  -6  -6   1    1.16    0.26 
   5   6  -1    1.33    0.24 
   5   6  -1    1.64    0.24 
   5   6  -1    1.30    0.22 
   5   6  -1    1.61    0.24 
   5   6  -1    1.25    0.23 
  -5  -6   1    1.22    0.23 
  -5  -6   1    1.06    0.21 
  -5  -6   1    1.28    0.19 
  -5  -6   1    1.68    0.20 
  -5  -6   1    1.07    0.18 
   4   6  -1   20.16    0.97 
   4   6  -1   21.52    0.95 
   4   6  -1   19.30    0.97 
   4   6  -1   19.24    0.81 
   4   6  -1   19.60    0.98 
  -4  -6   1   20.61    0.87 
  -4  -6   1   20.47    0.91 
  -4  -6   1   21.45    0.98 
  -4  -6   1   18.68    0.95 
  -4  -6   1   20.12    0.90 
   3   6  -1    4.50    0.27 
   3   6  -1    5.24    0.37 
   3   6  -1    4.97    0.37 
   3   6  -1    5.58    0.34 
   3   6  -1    4.85    0.35 
  -3  -6   1    4.61    0.31 
  -3  -6   1    4.90    0.38 
  -3  -6   1    4.70    0.34 
  -3  -6   1    5.10    0.36 
  -3  -6   1    4.75    0.30 
   2   6  -1    0.10    0.05 
   2   6  -1    0.12    0.08 
   2   6  -1    0.05    0.08 
   2   6  -1    0.00    0.07 
   2   6  -1    0.27    0.10 
   2   6  -1    0.01    0.07 
  -2  -6   1    0.12    0.07 
  -2  -6   1    0.05    0.10 
  -2  -6   1   -0.04    0.08 
  -2  -6   1    0.11    0.10 
  -2  -6   1    0.05    0.06 
   1   6  -1   18.27    0.91 
   1   6  -1   16.87    0.79 
   1   6  -1   19.68    0.88 
   1   6  -1   18.98    0.84 
   1   6  -1   18.82    0.83 
   1   6  -1   19.26    0.88 
  -1  -6   1   20.14    0.83 
  -1  -6   1   18.54    0.82 
  -1  -6   1   17.43    0.85 
  -1  -6   1   18.21    0.82 
  -1  -6   1   18.86    0.87 
   0   6  -1    0.42    0.11 
   0   6  -1    0.16    0.11 
   0   6  -1    0.37    0.11 
   0   6  -1    0.57    0.12 
   0   6  -1    0.18    0.08 
   0  -6   1    0.32    0.12 
   0  -6   1    0.17    0.09 
   0  -6   1    0.41    0.10 
   0  -6   1    0.38    0.10 
   0  -6   1    0.25    0.12 
  -1   6  -1    1.91    0.27 
  -1   6  -1    1.45    0.21 
  -1   6  -1    1.84    0.22 
  -1   6  -1    1.62    0.15 
   1  -6   1    1.87    0.17 
   1  -6   1    2.08    0.30 
   1  -6   1    1.58    0.20 
   1  -6   1    1.73    0.16 
   1  -6   1    1.52    0.23 
  -2   6  -1    0.31    0.12 
  -2   6  -1    0.25    0.08 
  -2   6  -1    0.24    0.12 
  -2   6  -1    0.48    0.14 
  -2   6  -1    0.36    0.12 
   2  -6   1    0.33    0.11 
   2  -6   1    0.20    0.11 
   2  -6   1    0.61    0.15 
  -3   6  -1    0.13    0.14 
  -3   6  -1    0.02    0.09 
  -3   6  -1    0.04    0.11 
  -3   6  -1    0.06    0.05 
  -3   6  -1   -0.07    0.11 
  -3   6  -1    0.04    0.11 
   3  -6   1    0.04    0.08 
   3  -6   1   -0.02    0.07 
   3  -6   1    0.02    0.09 
   3  -6   1   -0.02    0.09 
  -4   6  -1    1.45    0.16 
  -4   6  -1    2.29    0.37 
  -4   6  -1    1.98    0.30 
  -4   6  -1    2.21    0.36 
  -4   6  -1    1.64    0.26 
   4  -6   1    2.54    0.39 
   4  -6   1    1.96    0.28 
  -5   6  -1   15.40    0.90 
  -5   6  -1   13.11    0.67 
  -5   6  -1   16.06    0.86 
   5  -6   1   15.88    0.82 
   5  -6   1   16.28    0.91 
  -6   6  -1    0.26    0.16 
  -6   6  -1   -0.04    0.14 
   6  -6   1    0.31    0.17 
   6  -6   1    0.29    0.19 
  -7   6  -1    1.24    0.34 
  -7   6  -1    0.89    0.25 
   7  -6   1    0.41    0.21 
   7  -6   1    0.43    0.20 
  -8   6  -1    0.17    0.28 
  -8   6  -1   -0.26    0.19 
  -8   6  -1    0.64    0.24 
   8  -6   1   -0.13    0.23 
   8  -6   1    0.26    0.22 
   9   5  -1   10.48    0.70 
   9   5  -1   11.13    0.81 
  -9  -5   1    9.80    0.57 
  -9  -5   1    9.51    0.69 
  -9  -5   1    9.30    0.61 
   8   5  -1    4.90    0.58 
   8   5  -1    4.70    0.42 
  -8  -5   1    3.19    0.32 
  -8  -5   1    4.86    0.36 
  -8  -5   1    3.88    0.42 
  -8  -5   1    3.45    0.31 
   7   5  -1    0.35    0.14 
   7   5  -1    0.43    0.14 
   7   5  -1    0.58    0.16 
   7   5  -1    0.93    0.28 
  -7  -5   1    0.67    0.17 
  -7  -5   1    0.49    0.15 
  -7  -5   1    0.45    0.16 
  -7  -5   1    0.66    0.15 
  -7  -5   1    0.51    0.21 
   6   5  -1    0.31    0.14 
   6   5  -1    0.37    0.12 
   6   5  -1    0.13    0.14 
  -6  -5   1    0.28    0.13 
  -6  -5   1    0.20    0.14 
  -6  -5   1    0.23    0.13 
  -6  -5   1    0.50    0.13 
  -6  -5   1    0.27    0.10 
   5   5  -1   12.91    0.67 
   5   5  -1   12.52    0.66 
   5   5  -1   13.41    0.73 
   5   5  -1   12.09    0.69 
   5   5  -1   11.69    0.66 
  -5  -5   1   13.33    0.65 
  -5  -5   1   12.67    0.59 
  -5  -5   1   13.05    0.63 
  -5  -5   1   13.39    0.67 
  -5  -5   1   12.74    0.70 
  -5  -5   1   11.68    0.66 
   4   5  -1    1.51    0.25 
   4   5  -1    1.57    0.22 
   4   5  -1    1.28    0.21 
   4   5  -1    1.36    0.22 
   4   5  -1    1.25    0.13 
   4   5  -1    1.38    0.22 
  -4  -5   1    1.53    0.22 
  -4  -5   1    1.25    0.18 
  -4  -5   1    1.46    0.17 
  -4  -5   1    1.42    0.25 
  -4  -5   1    1.26    0.21 
  -4  -5   1    1.51    0.19 
   3   5  -1    2.00    0.16 
   3   5  -1    2.32    0.20 
   3   5  -1    1.97    0.23 
   3   5  -1    2.34    0.21 
   3   5  -1    2.23    0.22 
  -3  -5   1    2.36    0.19 
  -3  -5   1    1.82    0.17 
  -3  -5   1    2.09    0.17 
  -3  -5   1    1.88    0.21 
  -3  -5   1    2.01    0.23 
  -3  -5   1    1.93    0.22 
   2   5  -1    6.80    0.34 
   2   5  -1    6.69    0.41 
   2   5  -1    7.29    0.38 
   2   5  -1    6.88    0.40 
   2   5  -1    6.44    0.37 
   2   5  -1    6.73    0.40 
  -2  -5   1    6.75    0.36 
  -2  -5   1    6.22    0.38 
  -2  -5   1    7.03    0.43 
  -2  -5   1    6.49    0.37 
  -2  -5   1    7.37    0.37 
  -2  -5   1    7.31    0.41 
   1   5  -1   18.23    0.78 
   1   5  -1   17.23    0.75 
   1   5  -1   18.26    0.82 
   1   5  -1   17.58    0.82 
   1   5  -1   17.45    0.78 
   1   5  -1   17.68    0.84 
  -1  -5   1   19.00    0.77 
  -1  -5   1   19.17    0.78 
  -1  -5   1   16.00    0.79 
  -1  -5   1   17.02    0.81 
   0   5  -1    0.07    0.07 
   0   5  -1    0.23    0.09 
   0   5  -1    0.41    0.10 
   0   5  -1    0.53    0.14 
   0   5  -1    0.27    0.10 
   0  -5   1    0.43    0.09 
   0  -5   1    0.51    0.13 
   0  -5   1    0.28    0.09 
   0  -5   1    0.20    0.10 
   0  -5   1    0.26    0.08 
  -1   5  -1    7.23    0.41 
  -1   5  -1    8.60    0.43 
  -1   5  -1    7.86    0.46 
  -1   5  -1    8.58    0.46 
  -1   5  -1    7.43    0.37 
  -1   5  -1    7.70    0.46 
   1  -5   1    7.70    0.40 
   1  -5   1    8.11    0.42 
   1  -5   1    7.63    0.45 
   1  -5   1    8.37    0.45 
   1  -5   1    7.47    0.40 
  -2   5  -1   24.02    1.01 
  -2   5  -1   26.77    1.11 
  -2   5  -1   24.91    1.13 
  -2   5  -1   25.67    1.15 
  -2   5  -1   25.27    1.09 
   2  -5   1   23.73    1.11 
   2  -5   1   24.34    1.06 
   2  -5   1   24.80    1.13 
   2  -5   1   25.21    1.15 
  -3   5  -1    0.18    0.13 
  -3   5  -1    0.03    0.06 
  -3   5  -1    0.09    0.11 
  -3   5  -1    0.13    0.11 
  -3   5  -1    0.08    0.08 
   3  -5   1   -0.03    0.08 
   3  -5   1    0.15    0.11 
   3  -5   1    0.01    0.09 
   3  -5   1    0.12    0.08 
  -4   5  -1    4.50    0.27 
  -4   5  -1    4.77    0.41 
  -4   5  -1    4.57    0.38 
  -4   5  -1    4.97    0.38 
  -4   5  -1    5.00    0.35 
   4  -5   1    4.33    0.35 
   4  -5   1    4.26    0.40 
   4  -5   1    4.06    0.32 
   4  -5   1    4.47    0.36 
  -5   5  -1   17.52    0.83 
  -5   5  -1   19.05    1.02 
  -5   5  -1   21.84    1.01 
   5  -5   1   19.17    0.96 
   5  -5   1   18.97    1.02 
  -6   5  -1    0.44    0.21 
  -6   5  -1    0.50    0.26 
   6  -5   1    0.44    0.18 
   6  -5   1    0.69    0.25 
  -7   5  -1    0.29    0.21 
  -7   5  -1    0.10    0.16 
   7  -5   1    0.29    0.19 
   7  -5   1    0.38    0.17 
  -8   5  -1    0.28    0.21 
  -8   5  -1   -0.04    0.15 
  -8   5  -1   -0.03    0.23 
   8  -5   1    0.14    0.17 
   8  -5   1   -0.04    0.17 
   9   4  -1    4.33    0.53 
   9   4  -1    5.15    0.53 
  -9  -4   1    4.53    0.37 
  -9  -4   1    4.48    0.40 
  -9  -4   1    4.55    0.48 
   8   4  -1    0.60    0.20 
  -8  -4   1    0.10    0.15 
  -8  -4   1    0.30    0.12 
  -8  -4   1    0.48    0.15 
  -8  -4   1    0.22    0.13 
   7   4  -1    0.30    0.17 
   7   4  -1    0.23    0.14 
  -7  -4   1    0.17    0.15 
  -7  -4   1    0.31    0.13 
  -7  -4   1    0.21    0.13 
  -7  -4   1    0.14    0.11 
  -7  -4   1    0.15    0.12 
   6   4  -1    6.32    0.59 
   6   4  -1    5.76    0.47 
   6   4  -1    6.02    0.39 
  -6  -4   1    5.81    0.49 
  -6  -4   1    6.38    0.40 
  -6  -4   1    6.93    0.37 
  -6  -4   1    5.66    0.38 
  -6  -4   1    6.22    0.41 
   5   4  -1    2.12    0.32 
   5   4  -1    1.95    0.21 
   5   4  -1    2.40    0.34 
   5   4  -1    1.74    0.24 
   5   4  -1    1.89    0.31 
  -5  -4   1    2.07    0.23 
  -5  -4   1    1.77    0.18 
  -5  -4   1    2.12    0.19 
  -5  -4   1    1.94    0.29 
  -5  -4   1    2.24    0.22 
  -5  -4   1    1.92    0.23 
   4   4  -1    0.64    0.14 
   4   4  -1    0.55    0.13 
   4   4  -1    0.83    0.15 
   4   4  -1    0.48    0.13 
   4   4  -1    0.63    0.12 
   4   4  -1    0.62    0.15 
  -4  -4   1    0.70    0.14 
  -4  -4   1    0.74    0.15 
  -4  -4   1    0.60    0.17 
  -4  -4   1    0.72    0.17 
  -4  -4   1    0.70    0.13 
  -4  -4   1    0.65    0.10 
   3   4  -1   14.11    0.68 
   3   4  -1   13.25    0.65 
   3   4  -1   13.92    0.72 
   3   4  -1   14.13    0.60 
   3   4  -1   13.88    0.68 
   3   4  -1   14.49    0.66 
  -3  -4   1   14.81    0.65 
  -3  -4   1   14.24    0.60 
  -3  -4   1   13.90    0.64 
  -3  -4   1   13.06    0.66 
  -3  -4   1   13.51    0.67 
  -3  -4   1   14.25    0.68 
   2   4  -1    0.32    0.09 
   2   4  -1    0.38    0.09 
   2   4  -1    0.36    0.08 
   2   4  -1    0.26    0.09 
   2   4  -1    0.19    0.10 
   2   4  -1    0.38    0.10 
  -2  -4   1    0.31    0.09 
  -2  -4   1    0.25    0.08 
  -2  -4   1    0.27    0.11 
  -2  -4   1    0.28    0.11 
   1   4  -1    1.12    0.11 
   1   4  -1    1.05    0.14 
   1   4  -1    1.22    0.15 
   1   4  -1    1.24    0.13 
   1   4  -1    1.38    0.13 
   1   4  -1    1.42    0.20 
  -1  -4   1    1.13    0.12 
  -1  -4   1    1.28    0.14 
  -1  -4   1    1.35    0.18 
  -1  -4   1    2.20    0.26 
  -1  -4   1    1.12    0.13 
  -1  -4   1    1.60    0.19 
   0   4  -1    9.29    0.55 
   0   4  -1    9.39    0.45 
   0   4  -1    9.52    0.49 
   0   4  -1   10.85    0.50 
   0   4  -1    9.58    0.48 
   0  -4   1    9.16    0.44 
   0  -4   1    9.44    0.45 
   0  -4   1   10.15    0.52 
   0  -4   1    9.86    0.43 
   0  -4   1    9.54    0.48 
  -1   4  -1    6.41    0.37 
  -1   4  -1    6.03    0.29 
  -1   4  -1    6.70    0.34 
  -1   4  -1    6.11    0.38 
  -1   4  -1    6.30    0.37 
  -1   4  -1    6.06    0.34 
   1  -4   1    5.81    0.33 
   1  -4   1    6.64    0.34 
   1  -4   1    6.52    0.38 
   1  -4   1    6.26    0.30 
   1  -4   1    6.03    0.35 
  -2   4  -1    0.00    0.08 
  -2   4  -1    0.02    0.04 
  -2   4  -1   -0.03    0.07 
  -2   4  -1    0.02    0.06 
   2  -4   1    0.06    0.07 
   2  -4   1   -0.05    0.07 
   2  -4   1    0.08    0.07 
   2  -4   1    0.00    0.07 
  -3   4  -1    3.44    0.30 
  -3   4  -1    3.60    0.28 
  -3   4  -1    3.26    0.25 
  -3   4  -1    3.00    0.20 
   3  -4   1    3.44    0.29 
   3  -4   1    3.28    0.30 
   3  -4   1    3.17    0.24 
   3  -4   1    4.07    0.28 
  -4   4  -1   19.56    0.98 
  -4   4  -1   18.94    0.82 
  -4   4  -1   19.14    0.96 
  -4   4  -1   21.40    0.96 
   4  -4   1   20.28    0.99 
   4  -4   1   19.90    0.92 
   4  -4   1   20.19    1.07 
   4  -4   1   17.62    0.94 
  -5   4  -1   18.12    0.96 
  -5   4  -1   18.29    0.98 
  -5   4  -1   17.28    0.80 
  -5   4  -1   20.19    0.95 
   5  -4   1   18.90    0.92 
  -6   4  -1    0.04    0.12 
  -6   4  -1    0.09    0.16 
   6  -4   1    0.19    0.16 
   6  -4   1    0.07    0.12 
  -7   4  -1    0.75    0.21 
  -7   4  -1    0.75    0.25 
  -7   4  -1    0.82    0.22 
   7  -4   1    0.89    0.28 
   7  -4   1    0.88    0.22 
  -8   4  -1    4.00    0.56 
  -8   4  -1    5.92    0.51 
  -8   4  -1    5.05    0.47 
   8  -4   1    5.25    0.47 
   8  -4   1    4.47    0.60 
   9   3  -1    0.38    0.21 
   9   3  -1    0.73    0.23 
  -9  -3   1    0.67    0.19 
  -9  -3   1    0.95    0.22 
  -9  -3   1    0.69    0.27 
   8   3  -1    0.64    0.24 
   8   3  -1    0.66    0.21 
  -8  -3   1    0.47    0.15 
  -8  -3   1    0.77    0.27 
  -8  -3   1    0.44    0.14 
  -8  -3   1    0.52    0.15 
   7   3  -1    0.45    0.18 
   7   3  -1    0.37    0.17 
   7   3  -1    0.47    0.17 
  -7  -3   1    0.37    0.14 
  -7  -3   1    0.74    0.16 
  -7  -3   1    0.40    0.20 
  -7  -3   1    0.58    0.14 
  -7  -3   1    0.63    0.16 
   6   3  -1    1.40    0.23 
   6   3  -1    1.21    0.26 
   6   3  -1    1.30    0.25 
   6   3  -1    1.26    0.25 
  -6  -3   1    1.20    0.19 
  -6  -3   1    1.31    0.20 
  -6  -3   1    1.44    0.19 
  -6  -3   1    1.12    0.24 
  -6  -3   1    1.42    0.23 
   5   3  -1    3.82    0.35 
   5   3  -1    4.40    0.35 
   5   3  -1    4.61    0.33 
   5   3  -1    4.21    0.32 
   5   3  -1    4.57    0.31 
  -5  -3   1    3.77    0.28 
  -5  -3   1    4.83    0.31 
  -5  -3   1    4.67    0.28 
  -5  -3   1    4.22    0.36 
  -5  -3   1    4.48    0.31 
  -5  -3   1    4.21    0.33 
   4   3  -1    4.81    0.31 
   4   3  -1    5.07    0.32 
   4   3  -1    4.70    0.35 
   4   3  -1    4.92    0.34 
   4   3  -1    4.79    0.32 
  -4  -3   1    4.93    0.31 
  -4  -3   1    5.06    0.31 
  -4  -3   1    4.80    0.30 
  -4  -3   1    4.75    0.27 
  -4  -3   1    5.09    0.35 
  -4  -3   1    5.08    0.34 
   3   3  -1    3.42    0.26 
   3   3  -1    3.53    0.24 
   3   3  -1    3.35    0.24 
   3   3  -1    3.44    0.24 
   3   3  -1    3.28    0.19 
   3   3  -1    3.39    0.27 
  -3  -3   1    3.24    0.24 
  -3  -3   1    3.34    0.26 
  -3  -3   1    3.07    0.22 
  -3  -3   1    3.40    0.25 
  -3  -3   1    3.41    0.19 
  -3  -3   1    3.25    0.22 
   2   3  -1   37.85    1.51 
   2   3  -1   39.07    1.55 
   2   3  -1   38.51    1.57 
   2   3  -1   38.44    1.57 
   2   3  -1   38.60    1.55 
   2   3  -1   38.33    1.57 
  -2  -3   1   39.79    1.51 
  -2  -3   1   37.66    1.56 
  -2  -3   1   40.39    1.55 
  -2  -3   1   39.70    1.54 
  -2  -3   1   38.72    1.57 
  -2  -3   1   38.60    1.57 
   1   3  -1   10.76    0.46 
   1   3  -1   11.11    0.51 
   1   3  -1   10.94    0.52 
   1   3  -1   11.13    0.48 
   1   3  -1   11.24    0.50 
   1   3  -1   10.31    0.48 
  -1  -3   1   11.82    0.51 
  -1  -3   1   10.64    0.47 
  -1  -3   1   11.01    0.50 
  -1  -3   1   10.67    0.52 
  -1  -3   1    9.83    0.47 
   0   3  -1    7.44    0.36 
   0   3  -1    7.46    0.33 
   0   3  -1    6.87    0.37 
   0   3  -1    7.33    0.35 
   0   3  -1    6.21    0.33 
   0  -3   1    6.63    0.32 
   0  -3   1    6.71    0.35 
   0  -3   1    7.23    0.35 
   0  -3   1    6.88    0.31 
   0  -3   1    6.34    0.33 
  -1   3  -1  101.18    3.83 
  -1   3  -1  102.30    3.87 
  -1   3  -1   98.58    3.87 
  -1   3  -1  102.56    3.86 
  -1   3  -1   97.03    3.83 
  -1   3  -1  101.15    3.79 
   1  -3   1  100.00    3.83 
   1  -3   1   94.46    3.83 
   1  -3   1   98.81    3.86 
   1  -3   1  102.16    3.79 
   1  -3   1   99.83    3.85 
  -2   3  -1   11.05    0.55 
  -2   3  -1   10.00    0.51 
  -2   3  -1   10.62    0.55 
  -2   3  -1   10.85    0.52 
  -2   3  -1   10.77    0.46 
   2  -3   1   10.82    0.51 
   2  -3   1   11.41    0.55 
   2  -3   1   10.70    0.50 
   2  -3   1   11.44    0.54 
  -3   3  -1    0.56    0.09 
  -3   3  -1    0.57    0.15 
  -3   3  -1    0.37    0.11 
  -3   3  -1    0.35    0.11 
  -3   3  -1    0.37    0.10 
   3  -3   1    0.32    0.11 
   3  -3   1    0.37    0.12 
   3  -3   1    0.47    0.11 
  -4   3  -1    0.10    0.11 
  -4   3  -1    0.11    0.11 
  -4   3  -1    0.16    0.11 
   4  -3   1    0.11    0.10 
   4  -3   1    0.05    0.10 
   4  -3   1    0.12    0.08 
  -5   3  -1   13.15    0.69 
  -5   3  -1   13.10    0.74 
  -5   3  -1   11.41    0.68 
  -5   3  -1   12.18    0.64 
   5  -3   1   11.86    0.64 
   5  -3   1   12.45    0.71 
   5  -3   1   12.02    0.66 
  -6   3  -1    1.00    0.25 
  -6   3  -1    1.57    0.26 
   6  -3   1    1.48    0.31 
   6  -3   1    0.80    0.21 
  -7   3  -1    2.20    0.34 
  -7   3  -1    1.85    0.30 
  -7   3  -1    2.71    0.47 
   7  -3   1    2.60    0.43 
   7  -3   1    1.91    0.32 
  -8   3  -1    5.21    0.46 
  -8   3  -1    6.68    0.57 
  -8   3  -1    5.19    0.45 
  -8   3  -1    6.28    0.51 
   8  -3   1    6.88    0.60 
   8  -3   1    6.40    0.53 
  -9   3  -1    1.25    0.26 
  -9   3  -1    1.06    0.29 
  -9   3  -1    0.88    0.28 
   9  -3   1    0.79    0.25 
   9  -3   1    1.44    0.35 
   9   2  -1    0.00    0.16 
   9   2  -1    0.23    0.17 
  -9  -2   1    0.23    0.15 
  -9  -2   1   -0.30    0.14 
  -9  -2   1    0.09    0.14 
   8   2  -1    1.85    0.31 
   8   2  -1    1.53    0.31 
  -8  -2   1    1.94    0.26 
  -8  -2   1    2.30    0.41 
  -8  -2   1    1.40    0.26 
  -8  -2   1    1.56    0.22 
   7   2  -1    1.04    0.22 
   7   2  -1    1.02    0.26 
   7   2  -1    0.95    0.20 
  -7  -2   1    1.31    0.19 
  -7  -2   1    1.78    0.22 
  -7  -2   1    1.22    0.24 
  -7  -2   1    1.27    0.27 
   6   2  -1    1.16    0.24 
   6   2  -1    0.93    0.20 
   6   2  -1    1.11    0.21 
   6   2  -1    1.01    0.20 
  -6  -2   1    1.56    0.21 
  -6  -2   1    1.37    0.19 
  -6  -2   1    1.38    0.19 
  -6  -2   1    0.99    0.21 
  -6  -2   1    1.40    0.22 
   5   2  -1    4.22    0.31 
   5   2  -1    4.68    0.33 
   5   2  -1    4.16    0.34 
   5   2  -1    4.13    0.35 
  -5  -2   1    4.17    0.35 
  -5  -2   1    4.54    0.27 
  -5  -2   1    4.43    0.29 
  -5  -2   1    4.30    0.33 
  -5  -2   1    4.25    0.29 
  -5  -2   1    3.82    0.30 
   4   2  -1   30.55    1.25 
   4   2  -1   30.03    1.22 
   4   2  -1   28.72    1.25 
   4   2  -1   27.83    1.26 
   4   2  -1   31.72    1.29 
  -4  -2   1   27.69    1.25 
  -4  -2   1   28.38    1.22 
  -4  -2   1   27.63    1.18 
  -4  -2   1   28.89    1.21 
  -4  -2   1   30.38    1.28 
  -4  -2   1   29.51    1.24 
   3   2  -1   34.17    1.38 
   3   2  -1   30.88    1.38 
   3   2  -1   34.44    1.37 
   3   2  -1   34.19    1.40 
   3   2  -1   33.57    1.36 
  -3  -2   1   34.05    1.32 
  -3  -2   1   33.62    1.40 
  -3  -2   1   34.12    1.37 
  -3  -2   1   31.98    1.35 
  -3  -2   1   34.14    1.36 
  -3  -2   1   32.59    1.38 
   2   2  -1    1.31    0.13 
   2   2  -1    1.69    0.15 
   2   2  -1    1.55    0.16 
   2   2  -1    1.43    0.10 
   2   2  -1    1.42    0.15 
  -2  -2   1    1.60    0.11 
  -2  -2   1    1.63    0.16 
  -2  -2   1    1.42    0.15 
  -2  -2   1    1.41    0.13 
  -2  -2   1    1.30    0.13 
  -2  -2   1    1.50    0.14 
   1   2  -1    0.15    0.06 
   1   2  -1    0.04    0.05 
   1   2  -1    0.13    0.07 
   1   2  -1    0.06    0.06 
   1   2  -1    0.09    0.06 
   1   2  -1    0.17    0.04 
  -1  -2   1    0.18    0.07 
  -1  -2   1    0.13    0.04 
  -1  -2   1    0.11    0.05 
  -1  -2   1    0.06    0.05 
  -1  -2   1    0.10    0.06 
  -1  -2   1    0.15    0.07 
   0   2  -1    0.09    0.06 
   0   2  -1    0.19    0.07 
   0   2  -1    0.13    0.05 
   0   2  -1    0.13    0.06 
   0   2  -1    0.04    0.05 
   0  -2   1    0.27    0.08 
   0  -2   1    0.11    0.06 
   0  -2   1    0.08    0.05 
   0  -2   1    0.06    0.06 
   0  -2   1    0.18    0.06 
   0  -2   1    0.14    0.05 
  -1   2  -1   53.16    2.19 
  -1   2  -1   57.01    2.15 
  -1   2  -1   57.66    2.21 
  -1   2  -1   58.00    2.19 
   1  -2   1   59.61    2.19 
   1  -2   1   54.50    2.19 
   1  -2   1   56.13    2.21 
   1  -2   1   56.58    2.21 
  -2   2  -1   33.27    1.35 
  -2   2  -1   34.25    1.34 
  -2   2  -1   32.36    1.35 
   2  -2   1   31.18    1.32 
   2  -2   1   32.45    1.35 
   2  -2   1   33.79    1.33 
  -3   2  -1    1.24    0.19 
  -3   2  -1    1.00    0.14 
  -3   2  -1    0.86    0.14 
  -3   2  -1    0.88    0.14 
   3  -2   1    1.05    0.15 
   3  -2   1    0.61    0.14 
   3  -2   1    0.89    0.14 
  -4   2  -1    5.60    0.40 
  -4   2  -1    5.47    0.34 
  -4   2  -1    5.57    0.39 
  -4   2  -1    6.17    0.40 
   4  -2   1    5.32    0.37 
   4  -2   1    6.09    0.37 
   4  -2   1    6.32    0.37 
   4  -2   1    5.92    0.41 
  -5   2  -1    0.16    0.10 
  -5   2  -1    0.06    0.14 
  -5   2  -1    0.21    0.15 
  -5   2  -1    0.05    0.12 
   5  -2   1    0.18    0.13 
   5  -2   1    0.14    0.11 
   5  -2   1    0.18    0.11 
   5  -2   1    0.20    0.11 
  -6   2  -1    0.76    0.21 
  -6   2  -1    0.75    0.20 
  -6   2  -1    0.74    0.18 
  -6   2  -1    0.78    0.19 
   6  -2   1    1.02    0.24 
   6  -2   1    1.15    0.22 
   6  -2   1    0.82    0.18 
  -7   2  -1    3.83    0.37 
  -7   2  -1    3.20    0.34 
  -7   2  -1    3.41    0.46 
   7  -2   1    3.34    0.44 
   7  -2   1    3.31    0.35 
  -8   2  -1    4.04    0.36 
  -8   2  -1    4.91    0.43 
  -8   2  -1    4.97    0.50 
   8  -2   1    5.01    0.44 
   8  -2   1    5.02    0.49 
  -9   2  -1    0.34    0.16 
  -9   2  -1    0.37    0.20 
  -9   2  -1    0.25    0.28 
   9  -2   1    0.48    0.24 
   9  -2   1    0.42    0.23 
   9   1  -1   -0.13    0.15 
   9   1  -1    0.05    0.17 
  -9  -1   1    0.01    0.19 
  -9  -1   1    0.29    0.18 
  -9  -1   1    0.11    0.14 
   8   1  -1    0.53    0.20 
   8   1  -1    0.61    0.23 
  -8  -1   1    0.60    0.17 
  -8  -1   1    0.62    0.18 
  -8  -1   1    0.61    0.23 
  -8  -1   1    0.87    0.17 
   7   1  -1    0.40    0.16 
   7   1  -1    0.66    0.30 
   7   1  -1    0.37    0.15 
  -7  -1   1    0.52    0.18 
  -7  -1   1    0.37    0.18 
  -7  -1   1    0.35    0.13 
  -7  -1   1    0.49    0.14 
   6   1  -1    1.21    0.25 
   6   1  -1    1.16    0.23 
   6   1  -1    1.10    0.21 
   6   1  -1    1.21    0.20 
  -6  -1   1    1.07    0.25 
  -6  -1   1    0.86    0.20 
  -6  -1   1    1.08    0.16 
  -6  -1   1    1.11    0.21 
  -6  -1   1    0.83    0.16 
  -6  -1   1    1.16    0.19 
   5   1  -1   10.36    0.59 
   5   1  -1   10.90    0.57 
   5   1  -1   10.23    0.60 
   5   1  -1   10.19    0.57 
  -5  -1   1   10.69    0.57 
  -5  -1   1   10.82    0.61 
  -5  -1   1   10.29    0.54 
  -5  -1   1   10.22    0.50 
  -5  -1   1   10.49    0.53 
  -5  -1   1   10.08    0.58 
   4   1  -1    0.16    0.10 
   4   1  -1    0.08    0.08 
   4   1  -1    0.21    0.09 
   4   1  -1    0.19    0.09 
  -4  -1   1    0.07    0.08 
  -4  -1   1    0.12    0.08 
  -4  -1   1   -0.01    0.06 
  -4  -1   1    0.03    0.09 
  -4  -1   1    0.06    0.08 
   3   1  -1   37.24    1.49 
   3   1  -1   36.18    1.44 
   3   1  -1   37.67    1.46 
   3   1  -1   35.35    1.48 
  -3  -1   1   33.80    1.44 
  -3  -1   1   35.07    1.46 
  -3  -1   1   35.92    1.45 
  -3  -1   1   36.06    1.48 
   2   1  -1    0.96    0.11 
   2   1  -1    0.98    0.12 
   2   1  -1    1.17    0.15 
   2   1  -1    0.94    0.12 
   2   1  -1    1.28    0.15 
  -2  -1   1    1.10    0.11 
  -2  -1   1    1.26    0.15 
  -2  -1   1    0.90    0.12 
  -2  -1   1    0.93    0.11 
  -2  -1   1    0.91    0.09 
  -2  -1   1    1.21    0.16 
   1   1  -1  173.38    6.42 
  -1  -1   1  165.62    6.41 
   0   1  -1    7.05    0.28 
   0   1  -1    6.93    0.28 
   0   1  -1    6.14    0.28 
   0   1  -1    6.11    0.27 
   0  -1   1    5.75    0.28 
   0  -1   1    6.89    0.28 
   0  -1   1    5.99    0.25 
   0  -1   1    7.04    0.28 
   0  -1   1    6.84    0.27 
   0  -1   1    6.01    0.27 
  -1   1  -1    5.19    0.25 
  -1   1  -1    5.12    0.26 
  -1   1  -1    5.32    0.27 
   1  -1   1    5.09    0.27 
   1  -1   1    5.31    0.25 
   1  -1   1    5.30    0.25 
  -2   1  -1   50.12    1.98 
  -2   1  -1   48.97    1.98 
  -2   1  -1   49.69    1.97 
  -2   1  -1   49.34    1.95 
   2  -1   1   51.02    1.96 
   2  -1   1   50.82    1.98 
   2  -1   1   52.31    1.98 
   2  -1   1   48.59    1.96 
  -3   1  -1    0.05    0.07 
  -3   1  -1   -0.01    0.06 
  -3   1  -1    0.02    0.07 
   3  -1   1    0.05    0.07 
   3  -1   1    0.03    0.08 
   3  -1   1    0.03    0.06 
   3  -1   1    0.06    0.06 
  -4   1  -1   23.07    1.00 
  -4   1  -1   24.08    1.03 
  -4   1  -1   23.01    1.05 
  -4   1  -1   22.36    1.04 
   4  -1   1   23.53    1.02 
   4  -1   1   22.88    1.01 
   4  -1   1   23.50    1.05 
   4  -1   1   22.23    1.03 
  -5   1  -1    0.72    0.16 
  -5   1  -1    0.85    0.18 
  -5   1  -1    0.70    0.14 
  -5   1  -1    0.94    0.16 
  -5   1  -1    0.79    0.18 
   5  -1   1    0.78    0.21 
   5  -1   1    0.91    0.21 
   5  -1   1    0.44    0.14 
   5  -1   1    0.73    0.16 
  -6   1  -1   -0.09    0.11 
  -6   1  -1   -0.17    0.10 
  -6   1  -1   -0.15    0.06 
  -6   1  -1    0.15    0.08 
   6  -1   1    0.11    0.11 
   6  -1   1    0.25    0.14 
  -7   1  -1    5.65    0.44 
  -7   1  -1    5.96    0.52 
  -7   1  -1    5.73    0.39 
   7  -1   1    6.23    0.51 
   7  -1   1    5.25    0.43 
  -8   1  -1    4.24    0.43 
  -8   1  -1    3.61    0.31 
  -8   1  -1    4.10    0.38 
   8  -1   1    3.81    0.47 
   8  -1   1    3.27    0.46 
  -9   1  -1    4.71    0.42 
  -9   1  -1    5.13    0.48 
  -9   1  -1    5.03    0.65 
   9  -1   1    5.51    0.51 
   9  -1   1    5.01    0.67 
   9   0  -1    1.70    0.34 
   9   0  -1    1.84    0.41 
  -9   0   1    1.38    0.28 
  -9   0   1    1.58    0.26 
  -9   0   1    1.62    0.34 
  -9   0   1    0.76    0.26 
   8   0  -1    4.32    0.41 
   8   0  -1    3.97    0.43 
  -8   0   1    5.57    0.51 
  -8   0   1    4.53    0.36 
  -8   0   1    3.06    0.41 
  -8   0   1    3.84    0.38 
   7   0  -1    0.32    0.19 
   7   0  -1    0.24    0.16 
  -7   0   1    0.18    0.12 
  -7   0   1    0.40    0.17 
  -7   0   1    0.10    0.17 
   6   0  -1    3.78    0.46 
   6   0  -1    2.91    0.35 
  -6   0   1    2.61    0.25 
  -6   0   1    2.79    0.27 
  -6   0   1    2.85    0.36 
  -6   0   1    3.11    0.38 
  -6   0   1    2.76    0.33 
   5   0  -1    9.81    0.59 
   5   0  -1    9.22    0.56 
   5   0  -1   10.49    0.55 
   5   0  -1   10.19    0.55 
  -5   0   1    9.13    0.56 
  -5   0   1   10.09    0.58 
  -5   0   1    9.92    0.56 
  -5   0   1    9.29    0.58 
  -5   0   1   10.92    0.53 
   4   0  -1   10.31    0.55 
   4   0  -1    9.35    0.52 
   4   0  -1    9.80    0.55 
   4   0  -1   10.69    0.53 
  -4   0   1    9.97    0.56 
  -4   0   1   10.71    0.51 
  -4   0   1   10.54    0.51 
  -4   0   1    9.80    0.54 
  -4   0   1   10.07    0.53 
   3   0  -1  100.37    3.94 
   3   0  -1  106.06    3.92 
   3   0  -1  100.21    3.94 
   3   0  -1  100.24    4.06 
  -3   0   1   98.94    3.92 
  -3   0   1  102.10    3.91 
  -3   0   1  100.61    3.94 
  -3   0   1  101.33    3.91 
  -3   0   1  102.01    3.95 
   2   0  -1    1.59    0.13 
   2   0  -1    1.47    0.13 
   2   0  -1    1.40    0.15 
   2   0  -1    1.54    0.15 
  -2   0   1    1.36    0.15 
  -2   0   1    1.44    0.14 
  -2   0   1    1.36    0.13 
  -2   0   1    1.55    0.12 
  -2   0   1    1.34    0.13 
   1   0  -1    0.41    0.07 
   1   0  -1    0.55    0.07 
   1   0  -1    0.65    0.07 
   1   0  -1    0.60    0.07 
   1   0  -1    0.70    0.09 
  -1   0   1    0.50    0.08 
  -1   0   1    0.66    0.07 
  -1   0   1    0.56    0.08 
  -1   0   1    0.47    0.07 
  -1   0   1    0.55    0.07 
  -1   0  -1   27.02    1.09 
  -1   0  -1   29.47    1.08 
  -1   0  -1   27.18    1.09 
  -1   0  -1   28.94    1.09 
   1   0   1   26.64    1.09 
   1   0   1   28.47    1.09 
   1   0   1   28.40    1.08 
   1   0   1   28.10    1.09 
  -2   0  -1   62.71    2.40 
  -2   0  -1   60.84    2.38 
  -2   0  -1   59.25    2.41 
   2   0   1   61.62    2.40 
   2   0   1   63.82    2.39 
   2   0   1   61.64    2.40 
   2   0   1   63.41    2.41 
  -3   0  -1    1.36    0.16 
  -3   0  -1    1.16    0.12 
  -3   0  -1    0.90    0.16 
  -3   0  -1    1.30    0.17 
  -3   0  -1    1.41    0.12 
   3   0   1    1.37    0.14 
   3   0   1    1.26    0.17 
   3   0   1    1.15    0.16 
   3   0   1    1.40    0.16 
  -4   0  -1   94.75    3.55 
  -4   0  -1   92.58    3.63 
  -4   0  -1   89.61    3.62 
  -4   0  -1   95.17    3.61 
  -4   0  -1   94.47    3.58 
   4   0   1   88.17    3.62 
   4   0   1   87.87    3.62 
   4   0   1   94.67    3.60 
   4   0   1   90.31    3.60 
  -5   0  -1    0.09    0.11 
  -5   0  -1    0.02    0.07 
  -5   0  -1    0.04    0.06 
  -5   0  -1    0.04    0.08 
  -5   0  -1    0.00    0.09 
   5   0   1    0.04    0.10 
   5   0   1   -0.03    0.08 
   5   0   1    0.13    0.10 
   5   0   1   -0.06    0.08 
  -6   0  -1    4.46    0.42 
  -6   0  -1    4.39    0.35 
  -6   0  -1    4.11    0.34 
  -6   0  -1    4.00    0.38 
  -6   0  -1    3.96    0.28 
   6   0   1    4.41    0.35 
   6   0   1    3.80    0.33 
   6   0   1    4.54    0.37 
   6   0   1    4.08    0.39 
  -7   0  -1    0.71    0.23 
  -7   0  -1    0.67    0.14 
  -7   0  -1    0.92    0.22 
   7   0   1    0.59    0.19 
   7   0   1    0.48    0.18 
   7   0   1    0.54    0.19 
  -8   0  -1    1.09    0.24 
  -8   0  -1    1.05    0.24 
  -8   0  -1    0.80    0.26 
   8   0   1    1.10    0.28 
   8   0   1    0.71    0.20 
  -9   0  -1    0.43    0.16 
  -9   0  -1    0.47    0.19 
  -9   0  -1    0.31    0.27 
   9   0   1    0.76    0.29 
   9   0   1    0.88    0.28 
   9  -1  -1    2.20    0.37 
   9  -1  -1    2.17    0.43 
  -9   1   1    1.95    0.28 
  -9   1   1    2.07    0.40 
  -9   1   1    2.38    0.31 
  -9   1   1    2.63    0.39 
   8  -1  -1    0.27    0.16 
   8  -1  -1    0.04    0.15 
  -8   1   1    0.01    0.11 
  -8   1   1    0.32    0.16 
  -8   1   1   -0.01    0.11 
   7  -1  -1    1.06    0.26 
   7  -1  -1    1.19    0.24 
  -7   1   1    1.02    0.23 
  -7   1   1    1.00    0.24 
   6  -1  -1    0.21    0.13 
   6  -1  -1    0.26    0.16 
   6  -1  -1    0.26    0.15 
  -6   1   1    0.30    0.15 
  -6   1   1    0.27    0.15 
  -6   1   1    0.43    0.15 
  -6   1   1    0.40    0.11 
   5  -1  -1   -0.09    0.09 
   5  -1  -1    0.09    0.07 
   5  -1  -1    0.01    0.09 
   5  -1  -1    0.19    0.12 
  -5   1   1    0.11    0.12 
  -5   1   1    0.10    0.11 
  -5   1   1    0.16    0.09 
  -5   1   1    0.18    0.10 
  -5   1   1    0.02    0.06 
   4  -1  -1    1.14    0.18 
   4  -1  -1    0.96    0.17 
   4  -1  -1    1.21    0.18 
   4  -1  -1    0.92    0.18 
  -4   1   1    0.74    0.16 
  -4   1   1    1.02    0.19 
  -4   1   1    1.33    0.19 
  -4   1   1    1.02    0.16 
  -4   1   1    1.20    0.18 
   3  -1  -1    3.84    0.28 
   3  -1  -1    3.59    0.25 
   3  -1  -1    3.75    0.24 
  -3   1   1    3.57    0.25 
  -3   1   1    3.52    0.27 
  -3   1   1    3.49    0.23 
   2  -1  -1   19.90    0.85 
   2  -1  -1   20.00    0.84 
   2  -1  -1   20.17    0.83 
  -2   1   1   18.98    0.82 
  -2   1   1   20.02    0.85 
  -2   1   1   20.01    0.85 
  -2   1   1   19.79    0.83 
   1  -1  -1  122.52    4.86 
   1  -1  -1  135.60    4.86 
   1  -1  -1  120.76    4.84 
  -1   1   1  130.81    4.86 
  -1   1   1  129.48    4.86 
   0  -1  -1    0.69    0.06 
   0  -1  -1    0.70    0.06 
   0  -1  -1    0.56    0.04 
   0  -1  -1    0.64    0.04 
   0  -1  -1    0.71    0.05 
   0   1   1    0.67    0.05 
   0   1   1    0.52    0.04 
   0   1   1    0.59    0.05 
   0   1   1    0.56    0.05 
  -1  -1  -1    2.51    0.13 
  -1  -1  -1    2.75    0.14 
  -1  -1  -1    2.82    0.13 
  -1  -1  -1    2.86    0.16 
  -1  -1  -1    2.68    0.15 
  -1  -1  -1    3.01    0.14 
   1   1   1    2.77    0.14 
   1   1   1    3.05    0.14 
   1   1   1    3.04    0.14 
   1   1   1    2.94    0.15 
   1   1   1    2.76    0.15 
   1   1   1    2.98    0.14 
  -2  -1  -1    0.82    0.12 
  -2  -1  -1    0.53    0.07 
  -2  -1  -1    0.70    0.11 
  -2  -1  -1    0.70    0.07 
  -2  -1  -1    0.77    0.09 
  -2  -1  -1    0.72    0.09 
   2   1   1    0.74    0.07 
   2   1   1    0.76    0.10 
   2   1   1    0.81    0.10 
   2   1   1    0.70    0.10 
   2   1   1    0.75    0.09 
  -3  -1  -1   42.22    1.76 
  -3  -1  -1   43.12    1.77 
  -3  -1  -1   44.57    1.75 
  -3  -1  -1   44.64    1.72 
  -3  -1  -1   43.91    1.70 
  -3  -1  -1   43.47    1.73 
   3   1   1   43.50    1.77 
   3   1   1   42.93    1.74 
   3   1   1   44.41    1.75 
   3   1   1   45.48    1.77 
  -4  -1  -1    5.72    0.31 
  -4  -1  -1    5.95    0.35 
  -4  -1  -1    5.69    0.32 
  -4  -1  -1    5.72    0.29 
  -4  -1  -1    5.81    0.36 
  -4  -1  -1    6.04    0.38 
   4   1   1    5.78    0.34 
   4   1   1    5.49    0.36 
   4   1   1    5.56    0.34 
   4   1   1    5.74    0.37 
  -5  -1  -1   20.30    0.87 
  -5  -1  -1   19.34    0.94 
  -5  -1  -1   19.12    0.89 
  -5  -1  -1   19.99    0.96 
  -5  -1  -1   20.08    0.85 
   5   1   1   18.89    0.94 
   5   1   1   20.54    0.97 
   5   1   1   21.91    0.93 
  -6  -1  -1   -0.01    0.08 
  -6  -1  -1    0.08    0.21 
  -6  -1  -1   -0.01    0.09 
  -6  -1  -1    0.03    0.06 
  -6  -1  -1   -0.01    0.07 
   6   1   1    0.05    0.10 
   6   1   1    0.00    0.11 
   6   1   1    0.12    0.11 
   6   1   1    0.08    0.09 
  -7  -1  -1    0.17    0.10 
  -7  -1  -1    0.02    0.12 
  -7  -1  -1    0.22    0.13 
  -7  -1  -1    0.22    0.13 
   7   1   1    0.12    0.15 
   7   1   1    0.18    0.13 
   7   1   1    0.07    0.11 
  -8  -1  -1    1.80    0.38 
  -8  -1  -1    1.53    0.27 
  -8  -1  -1    2.01    0.30 
   8   1   1    1.41    0.32 
   8   1   1    1.55    0.29 
  -9  -1  -1    2.05    0.33 
  -9  -1  -1    2.29    0.31 
  -9  -1  -1    2.48    0.43 
   9   1   1    1.98    0.35 
   9   1   1    1.52    0.30 
   9  -2  -1    0.03    0.15 
   9  -2  -1    0.25    0.24 
  -9   2   1   -0.08    0.15 
  -9   2   1   -0.02    0.16 
  -9   2   1    0.17    0.20 
   8  -2  -1    0.06    0.16 
   8  -2  -1   -0.02    0.14 
  -8   2   1    0.10    0.13 
  -8   2   1    0.16    0.24 
  -8   2   1    0.20    0.16 
   7  -2  -1    0.96    0.24 
   7  -2  -1    1.06    0.28 
  -7   2   1    1.47    0.29 
  -7   2   1    0.93    0.23 
  -7   2   1    0.92    0.21 
   6  -2  -1    1.23    0.24 
   6  -2  -1    1.17    0.26 
   6  -2  -1    1.08    0.24 
  -6   2   1    1.12    0.22 
  -6   2   1    1.20    0.31 
  -6   2   1    1.40    0.29 
   5  -2  -1   -0.01    0.10 
   5  -2  -1   -0.05    0.12 
   5  -2  -1    0.05    0.09 
   5  -2  -1    0.09    0.10 
  -5   2   1    0.16    0.09 
  -5   2   1    0.15    0.14 
  -5   2   1   -0.08    0.08 
  -5   2   1   -0.02    0.11 
   4  -2  -1   58.09    2.36 
   4  -2  -1   55.88    2.31 
   4  -2  -1   54.89    2.33 
   4  -2  -1   58.41    2.31 
  -4   2   1   55.82    2.34 
  -4   2   1   58.26    2.33 
  -4   2   1   58.63    2.37 
  -4   2   1   57.08    2.30 
   3  -2  -1   21.27    0.94 
   3  -2  -1   21.96    0.98 
   3  -2  -1   21.18    0.97 
  -3   2   1   22.27    0.96 
  -3   2   1   22.24    0.98 
  -3   2   1   22.22    0.98 
  -3   2   1   21.77    0.94 
   2  -2  -1    0.29    0.08 
   2  -2  -1    0.54    0.12 
   2  -2  -1    0.57    0.10 
  -2   2   1    0.47    0.12 
  -2   2   1    0.40    0.10 
  -2   2   1    0.36    0.08 
  -2   2   1    0.36    0.10 
   1  -2  -1    0.32    0.09 
   1  -2  -1    0.30    0.07 
   1  -2  -1    0.22    0.06 
  -1   2   1    0.29    0.06 
  -1   2   1    0.27    0.06 
  -1   2   1    0.30    0.09 
  -1   2   1    0.34    0.07 
  -1   2   1    0.39    0.09 
   0  -2  -1  543.82   22.50 
   0   2   1  573.90   22.62 
  -1  -2  -1    8.72    0.39 
  -1  -2  -1    8.84    0.39 
  -1  -2  -1    8.13    0.39 
  -1  -2  -1    9.64    0.41 
  -1  -2  -1   10.04    0.40 
  -1  -2  -1    9.48    0.41 
   1   2   1    9.75    0.38 
   1   2   1    9.86    0.41 
   1   2   1    9.97    0.40 
   1   2   1    9.40    0.39 
   1   2   1    9.39    0.41 
   1   2   1    9.41    0.39 
   1   2   1    9.07    0.42 
  -2  -2  -1    1.40    0.11 
  -2  -2  -1    1.28    0.11 
  -2  -2  -1    1.22    0.13 
  -2  -2  -1    1.25    0.10 
  -2  -2  -1    1.13    0.11 
  -2  -2  -1    1.06    0.12 
   2   2   1    1.48    0.11 
   2   2   1    1.23    0.11 
   2   2   1    1.38    0.14 
   2   2   1    1.31    0.12 
   2   2   1    1.31    0.11 
   2   2   1    1.14    0.13 
  -3  -2  -1  111.41    4.35 
  -3  -2  -1  109.50    4.34 
  -3  -2  -1  115.08    4.40 
  -3  -2  -1  117.12    4.35 
  -3  -2  -1  117.26    4.37 
  -3  -2  -1  115.41    4.43 
   3   2   1  111.14    4.37 
   3   2   1  117.09    4.35 
   3   2   1  112.74    4.38 
   3   2   1  111.56    4.40 
   3   2   1  114.13    4.40 
  -4  -2  -1    3.32    0.24 
  -4  -2  -1    3.75    0.23 
  -4  -2  -1    3.56    0.22 
  -4  -2  -1    3.24    0.26 
  -4  -2  -1    3.52    0.28 
   4   2   1    3.62    0.22 
   4   2   1    3.31    0.25 
   4   2   1    3.49    0.25 
   4   2   1    4.07    0.30 
   4   2   1    3.68    0.28 
  -5  -2  -1    4.03    0.33 
  -5  -2  -1    3.67    0.26 
  -5  -2  -1    3.80    0.29 
  -5  -2  -1    3.78    0.23 
  -5  -2  -1    3.79    0.28 
  -5  -2  -1    4.16    0.27 
   5   2   1    4.02    0.34 
   5   2   1    3.61    0.30 
   5   2   1    3.52    0.29 
  -6  -2  -1    8.74    0.57 
  -6  -2  -1    8.13    0.52 
  -6  -2  -1    9.18    0.54 
  -6  -2  -1    8.82    0.43 
  -6  -2  -1    8.70    0.51 
  -6  -2  -1    8.96    0.48 
   6   2   1    9.18    0.57 
   6   2   1    9.04    0.56 
   6   2   1    8.32    0.52 
   6   2   1    8.97    0.53 
  -7  -2  -1    0.14    0.12 
  -7  -2  -1    0.18    0.09 
  -7  -2  -1    0.10    0.11 
  -7  -2  -1    0.09    0.14 
   7   2   1    0.22    0.14 
   7   2   1    0.20    0.13 
   7   2   1    0.16    0.14 
  -8  -2  -1    1.97    0.30 
  -8  -2  -1    1.51    0.28 
  -8  -2  -1    1.68    0.26 
   8   2   1    1.72    0.34 
   8   2   1    0.86    0.23 
  -9  -2  -1    0.63    0.21 
  -9  -2  -1    0.53    0.20 
  -9  -2  -1    0.83    0.21 
   9   2   1    0.72    0.21 
   9   2   1    0.52    0.23 
 -10  -2  -1    0.39    0.25 
 -10  -2  -1    0.82    0.22 
 -10  -2  -1    0.34    0.20 
  10   2   1   -0.29    0.16 
  10   2   1    0.72    0.28 
   9  -3  -1    0.10    0.19 
   9  -3  -1    0.02    0.28 
  -9   3   1    0.12    0.17 
  -9   3   1    0.27    0.22 
  -9   3   1    0.44    0.23 
   8  -3  -1    1.83    0.33 
   8  -3  -1    2.00    0.35 
  -8   3   1    1.94    0.36 
  -8   3   1    1.35    0.28 
  -8   3   1    2.05    0.35 
   7  -3  -1    2.89    0.42 
   7  -3  -1    3.52    0.37 
  -7   3   1    3.91    0.52 
  -7   3   1    2.88    0.41 
  -7   3   1    3.40    0.35 
   6  -3  -1    0.04    0.15 
   6  -3  -1   -0.03    0.10 
  -6   3   1   -0.17    0.10 
  -6   3   1   -0.07    0.08 
  -6   3   1    0.07    0.13 
   5  -3  -1    2.86    0.33 
   5  -3  -1    2.15    0.30 
   5  -3  -1    2.42    0.29 
  -5   3   1    2.47    0.35 
  -5   3   1    2.37    0.31 
  -5   3   1    2.23    0.23 
  -5   3   1    2.27    0.36 
   4  -3  -1    0.38    0.12 
   4  -3  -1    0.28    0.19 
  -4   3   1    0.15    0.09 
  -4   3   1    0.40    0.16 
  -4   3   1    0.27    0.10 
  -4   3   1    0.32    0.13 
   3  -3  -1    0.01    0.07 
   3  -3  -1   -0.03    0.06 
   3  -3  -1   -0.08    0.07 
  -3   3   1    0.04    0.09 
  -3   3   1   -0.09    0.07 
  -3   3   1    0.00    0.07 
  -3   3   1   -0.01    0.05 
   2  -3  -1    3.43    0.26 
   2  -3  -1    3.20    0.22 
  -2   3   1    3.22    0.22 
  -2   3   1    3.53    0.26 
  -2   3   1    3.37    0.20 
  -2   3   1    3.65    0.24 
  -2   3   1    3.48    0.26 
   1  -3  -1   31.45    1.28 
   1  -3  -1   29.01    1.26 
   1  -3  -1   31.91    1.25 
   1  -3  -1   31.29    1.25 
   1  -3  -1   32.36    1.30 
  -1   3   1   32.30    1.30 
  -1   3   1   32.53    1.25 
  -1   3   1   33.36    1.27 
  -1   3   1   29.93    1.26 
   0  -3  -1   -0.01    0.04 
   0  -3  -1    0.02    0.06 
   0  -3  -1    0.04    0.04 
   0  -3  -1   -0.02    0.05 
   0  -3  -1    0.02    0.05 
   0   3   1   -0.07    0.03 
   0   3   1    0.08    0.06 
   0   3   1   -0.04    0.04 
   0   3   1    0.00    0.05 
   0   3   1    0.03    0.05 
  -1  -3  -1    8.79    0.40 
  -1  -3  -1    8.40    0.38 
  -1  -3  -1    8.98    0.35 
  -1  -3  -1    9.19    0.40 
  -1  -3  -1    8.06    0.38 
  -1  -3  -1    9.29    0.40 
   1   3   1    8.44    0.39 
   1   3   1    8.38    0.40 
   1   3   1    8.88    0.35 
   1   3   1    8.49    0.38 
   1   3   1    8.44    0.38 
   1   3   1    8.64    0.42 
   1   3   1    9.00    0.41 
  -2  -3  -1    0.36    0.07 
  -2  -3  -1    0.33    0.08 
  -2  -3  -1    0.40    0.07 
  -2  -3  -1    0.33    0.09 
  -2  -3  -1    0.58    0.12 
   2   3   1    0.35    0.05 
   2   3   1    0.34    0.10 
   2   3   1    0.33    0.08 
   2   3   1    0.42    0.08 
   2   3   1    0.26    0.08 
   2   3   1    0.47    0.09 
   2   3   1    0.37    0.08 
  -3  -3  -1    0.16    0.06 
  -3  -3  -1    0.02    0.05 
  -3  -3  -1    0.06    0.06 
  -3  -3  -1    0.08    0.08 
  -3  -3  -1    0.04    0.06 
  -3  -3  -1    0.10    0.06 
   3   3   1    0.13    0.06 
   3   3   1    0.09    0.07 
   3   3   1    0.03    0.05 
   3   3   1    0.11    0.07 
   3   3   1    0.07    0.05 
   3   3   1    0.15    0.09 
  -4  -3  -1    8.45    0.42 
  -4  -3  -1    7.77    0.43 
  -4  -3  -1    8.43    0.47 
  -4  -3  -1    7.91    0.41 
  -4  -3  -1    8.17    0.45 
  -4  -3  -1    8.44    0.41 
   4   3   1    8.10    0.47 
   4   3   1    8.37    0.44 
   4   3   1    8.75    0.45 
   4   3   1    9.17    0.42 
   4   3   1    7.41    0.46 
  -5  -3  -1    1.45    0.23 
  -5  -3  -1    1.41    0.25 
  -5  -3  -1    1.02    0.17 
  -5  -3  -1    1.36    0.16 
  -5  -3  -1    1.31    0.17 
  -5  -3  -1    1.30    0.17 
   5   3   1    1.43    0.15 
   5   3   1    1.43    0.20 
   5   3   1    1.24    0.20 
   5   3   1    0.83    0.17 
   5   3   1    2.04    0.29 
  -6  -3  -1    0.03    0.09 
  -6  -3  -1    0.09    0.11 
  -6  -3  -1   -0.01    0.09 
  -6  -3  -1    0.05    0.09 
  -6  -3  -1    0.01    0.07 
  -6  -3  -1   -0.08    0.07 
   6   3   1   -0.03    0.12 
   6   3   1   -0.04    0.10 
   6   3   1    0.11    0.10 
   6   3   1    0.02    0.08 
  -7  -3  -1    0.08    0.11 
  -7  -3  -1   -0.05    0.11 
  -7  -3  -1    0.04    0.11 
  -7  -3  -1    0.11    0.14 
   7   3   1    0.01    0.09 
   7   3   1    0.02    0.11 
   7   3   1   -0.17    0.10 
  -8  -3  -1    0.75    0.23 
  -8  -3  -1    0.66    0.18 
  -8  -3  -1    0.78    0.19 
   8   3   1    0.69    0.24 
   8   3   1    0.62    0.25 
  -9  -3  -1    1.16    0.32 
  -9  -3  -1    0.98    0.23 
  -9  -3  -1    0.47    0.19 
   9   3   1    0.62    0.22 
   9   3   1    0.94    0.21 
 -10  -3  -1    0.52    0.21 
 -10  -3  -1    0.13    0.14 
 -10  -3  -1    0.21    0.13 
  10   3   1    0.16    0.18 
  10   3   1    0.02    0.24 
   8  -4  -1    6.80    0.63 
   8  -4  -1    7.56    0.57 
  -8   4   1    7.48    0.59 
  -8   4   1    6.28    0.62 
  -8   4   1    5.98    0.51 
   7  -4  -1    1.08    0.46 
   7  -4  -1    0.85    0.22 
  -7   4   1    0.96    0.25 
  -7   4   1    0.94    0.41 
  -7   4   1    0.66    0.22 
   6  -4  -1    0.07    0.09 
   6  -4  -1   -0.01    0.14 
  -6   4   1    0.26    0.15 
  -6   4   1    0.36    0.19 
   5  -4  -1    0.25    0.12 
   5  -4  -1    0.33    0.16 
  -5   4   1    0.34    0.16 
  -5   4   1    0.22    0.19 
  -5   4   1    0.06    0.10 
   4  -4  -1    7.12    0.43 
   4  -4  -1    7.30    0.45 
   4  -4  -1    8.01    0.52 
  -4   4   1    7.25    0.49 
  -4   4   1    6.95    0.38 
  -4   4   1    7.01    0.43 
  -4   4   1    7.45    0.47 
  -4   4   1    7.83    0.51 
   3  -4  -1   -0.05    0.08 
   3  -4  -1    0.01    0.08 
   3  -4  -1   -0.03    0.10 
   3  -4  -1    0.02    0.07 
  -3   4   1    0.03    0.08 
  -3   4   1   -0.03    0.08 
  -3   4   1    0.03    0.07 
  -3   4   1    0.02    0.06 
  -3   4   1    0.16    0.12 
   2  -4  -1    0.50    0.11 
   2  -4  -1    0.37    0.10 
   2  -4  -1    0.60    0.12 
   2  -4  -1    0.24    0.10 
  -2   4   1    0.44    0.12 
  -2   4   1    0.46    0.14 
  -2   4   1    0.29    0.10 
  -2   4   1    0.39    0.11 
  -2   4   1    0.49    0.09 
   1  -4  -1   53.02    2.14 
   1  -4  -1   57.54    2.14 
   1  -4  -1   55.26    2.16 
   1  -4  -1   53.47    2.12 
   1  -4  -1   53.56    2.11 
  -1   4   1   52.66    2.10 
  -1   4   1   49.61    2.12 
  -1   4   1   54.32    2.16 
  -1   4   1   55.52    2.13 
   0  -4  -1    7.47    0.36 
   0  -4  -1    7.68    0.36 
   0  -4  -1    7.27    0.39 
   0  -4  -1    7.91    0.38 
   0  -4  -1    7.81    0.43 
   0   4   1    7.60    0.40 
   0   4   1    7.19    0.36 
   0   4   1    8.50    0.41 
   0   4   1    7.84    0.37 
   0   4   1    7.97    0.38 
  -1  -4  -1    3.39    0.20 
  -1  -4  -1    3.74    0.23 
  -1  -4  -1    3.27    0.22 
  -1  -4  -1    3.63    0.20 
   1   4   1    3.49    0.21 
   1   4   1    3.47    0.22 
   1   4   1    3.76    0.21 
   1   4   1    3.68    0.24 
   1   4   1    3.39    0.23 
  -2  -4  -1    4.80    0.29 
  -2  -4  -1    5.30    0.30 
  -2  -4  -1    4.96    0.26 
  -2  -4  -1    5.19    0.29 
  -2  -4  -1    5.12    0.26 
  -2  -4  -1    5.22    0.27 
   2   4   1    4.77    0.30 
   2   4   1    5.06    0.30 
   2   4   1    5.22    0.31 
   2   4   1    5.07    0.28 
   2   4   1    5.06    0.23 
   2   4   1    4.91    0.26 
   2   4   1    4.88    0.27 
  -3  -4  -1    6.11    0.35 
  -3  -4  -1    6.21    0.32 
  -3  -4  -1    6.44    0.32 
  -3  -4  -1    6.42    0.36 
  -3  -4  -1    6.04    0.35 
  -3  -4  -1    6.10    0.32 
   3   4   1    6.04    0.36 
   3   4   1    5.95    0.29 
   3   4   1    6.07    0.34 
   3   4   1    6.01    0.32 
   3   4   1    6.60    0.35 
   3   4   1    6.33    0.37 
   3   4   1    5.77    0.35 
  -4  -4  -1    0.93    0.13 
  -4  -4  -1    1.32    0.22 
  -4  -4  -1    1.25    0.18 
  -4  -4  -1    1.12    0.16 
  -4  -4  -1    1.20    0.16 
  -4  -4  -1    1.08    0.19 
   4   4   1    1.32    0.18 
   4   4   1    0.71    0.15 
   4   4   1    1.24    0.20 
   4   4   1    0.95    0.13 
   4   4   1    1.21    0.16 
  -5  -4  -1    1.69    0.21 
  -5  -4  -1    2.31    0.21 
  -5  -4  -1    2.51    0.31 
  -5  -4  -1    2.23    0.33 
  -5  -4  -1    2.01    0.19 
  -5  -4  -1    2.27    0.21 
   5   4   1    2.49    0.24 
   5   4   1    2.64    0.27 
   5   4   1    2.28    0.29 
   5   4   1    2.23    0.22 
   5   4   1    2.15    0.20 
  -6  -4  -1    1.53    0.21 
  -6  -4  -1    1.40    0.19 
  -6  -4  -1    1.32    0.20 
  -6  -4  -1    2.22    0.33 
  -6  -4  -1    1.42    0.19 
   6   4   1    1.84    0.31 
   6   4   1    1.67    0.25 
   6   4   1    1.53    0.24 
   6   4   1    1.44    0.19 
   6   4   1    1.15    0.22 
  -7  -4  -1    1.17    0.20 
  -7  -4  -1    0.54    0.15 
  -7  -4  -1    1.21    0.19 
  -7  -4  -1    1.00    0.25 
   7   4   1    0.89    0.20 
   7   4   1    0.61    0.20 
   7   4   1    0.98    0.21 
  -8  -4  -1    1.77    0.27 
  -8  -4  -1    2.67    0.31 
  -8  -4  -1    2.16    0.28 
  -8  -4  -1    2.49    0.41 
   8   4   1    2.42    0.42 
   8   4   1    2.36    0.34 
  -9  -4  -1    0.09    0.13 
  -9  -4  -1    0.19    0.14 
  -9  -4  -1    0.58    0.21 
   9   4   1    0.11    0.15 
   9   4   1    0.14    0.16 
   8  -5  -1   -0.20    0.22 
   8  -5  -1    0.07    0.17 
  -8   5   1    0.05    0.15 
  -8   5   1    0.11    0.23 
   7  -5  -1    3.66    0.49 
   7  -5  -1    4.14    0.40 
  -7   5   1    4.12    0.57 
  -7   5   1    3.32    0.43 
   6  -5  -1    6.72    0.50 
   6  -5  -1    5.47    0.51 
  -6   5   1    7.18    0.93 
  -6   5   1    6.19    0.53 
   5  -5  -1    9.15    0.55 
   5  -5  -1    8.13    0.59 
  -5   5   1    9.40    0.63 
  -5   5   1    7.63    0.55 
   4  -5  -1   11.93    0.62 
   4  -5  -1   13.18    0.66 
   4  -5  -1   11.52    0.71 
   4  -5  -1   11.53    0.67 
  -4   5   1   11.34    0.70 
  -4   5   1   13.01    0.81 
  -4   5   1   11.62    0.57 
  -4   5   1   13.06    0.69 
   3  -5  -1    0.53    0.14 
   3  -5  -1    0.80    0.18 
   3  -5  -1    0.91    0.19 
   3  -5  -1    0.94    0.20 
  -3   5   1    0.57    0.14 
  -3   5   1    0.57    0.11 
  -3   5   1    0.52    0.15 
  -3   5   1    0.62    0.16 
  -3   5   1    1.21    0.23 
   2  -5  -1    3.03    0.27 
   2  -5  -1    2.63    0.24 
   2  -5  -1    2.36    0.19 
   2  -5  -1    2.05    0.21 
  -2   5   1    2.27    0.18 
  -2   5   1    2.73    0.22 
  -2   5   1    2.88    0.26 
  -2   5   1    2.54    0.26 
   1  -5  -1    7.56    0.43 
   1  -5  -1    8.18    0.40 
   1  -5  -1    7.75    0.45 
   1  -5  -1    8.41    0.40 
   1  -5  -1    8.47    0.41 
  -1   5   1    7.67    0.44 
  -1   5   1    7.91    0.39 
  -1   5   1    8.09    0.42 
  -1   5   1    7.96    0.42 
   0  -5  -1    1.52    0.20 
   0  -5  -1    1.28    0.14 
   0  -5  -1    1.59    0.20 
   0  -5  -1    1.23    0.15 
   0  -5  -1    1.64    0.14 
   0   5   1    1.49    0.15 
   0   5   1    1.37    0.14 
   0   5   1    1.62    0.18 
   0   5   1    1.34    0.20 
   0   5   1    1.55    0.18 
   0   5   1    1.27    0.15 
  -1  -5  -1    0.16    0.08 
  -1  -5  -1    0.10    0.06 
  -1  -5  -1    0.06    0.05 
  -1  -5  -1    0.04    0.08 
  -1  -5  -1    0.01    0.08 
   1   5   1    0.11    0.07 
   1   5   1    0.04    0.05 
   1   5   1   -0.08    0.06 
   1   5   1    0.03    0.06 
   1   5   1    0.01    0.06 
   1   5   1    0.04    0.05 
  -2  -5  -1    7.77    0.40 
  -2  -5  -1    7.16    0.35 
  -2  -5  -1    6.98    0.39 
  -2  -5  -1    7.27    0.36 
  -2  -5  -1    6.91    0.35 
   2   5   1    7.47    0.41 
   2   5   1    6.49    0.35 
   2   5   1    6.67    0.37 
   2   5   1    7.24    0.42 
   2   5   1    7.33    0.40 
   2   5   1    6.54    0.36 
  -3  -5  -1   17.75    0.84 
  -3  -5  -1   18.88    0.79 
  -3  -5  -1   18.59    0.79 
  -3  -5  -1   17.88    0.83 
  -3  -5  -1   19.99    0.80 
  -3  -5  -1   19.02    0.83 
   3   5   1   18.49    0.82 
   3   5   1   17.58    0.79 
   3   5   1   18.23    0.85 
   3   5   1   18.15    0.82 
   3   5   1   18.43    0.85 
   3   5   1   18.17    0.74 
   3   5   1   18.51    0.85 
  -4  -5  -1    4.90    0.29 
  -4  -5  -1    5.33    0.30 
  -4  -5  -1    5.55    0.36 
  -4  -5  -1    4.47    0.33 
  -4  -5  -1    5.20    0.35 
   4   5   1    4.40    0.34 
   4   5   1    4.90    0.32 
   4   5   1    4.94    0.26 
   4   5   1    5.08    0.35 
   4   5   1    5.34    0.34 
   4   5   1    4.47    0.32 
  -5  -5  -1   14.05    0.73 
  -5  -5  -1   14.85    0.69 
  -5  -5  -1   14.74    0.68 
  -5  -5  -1   15.24    0.71 
  -5  -5  -1   14.73    0.68 
  -5  -5  -1   14.60    0.76 
   5   5   1   14.10    0.91 
   5   5   1   14.79    0.71 
   5   5   1   13.90    0.75 
   5   5   1   14.79    0.73 
   5   5   1   13.85    0.74 
  -6  -5  -1    0.50    0.16 
  -6  -5  -1    0.43    0.14 
  -6  -5  -1    0.25    0.09 
  -6  -5  -1    0.33    0.13 
   6   5   1    0.36    0.16 
   6   5   1    0.34    0.12 
   6   5   1    0.46    0.15 
   6   5   1    0.34    0.14 
  -7  -5  -1    0.59    0.15 
  -7  -5  -1    0.41    0.12 
  -7  -5  -1    0.58    0.19 
  -7  -5  -1    0.44    0.14 
   7   5   1    0.40    0.13 
   7   5   1    0.34    0.17 
   7   5   1    0.40    0.20 
   7   5   1    0.39    0.17 
  -8  -5  -1    1.87    0.28 
  -8  -5  -1    2.05    0.39 
  -8  -5  -1    1.84    0.24 
  -8  -5  -1    1.03    0.18 
   8   5   1    1.65    0.31 
   8   5   1    3.19    0.49 
  -9  -5  -1    1.22    0.21 
  -9  -5  -1    0.74    0.25 
  -9  -5  -1    1.12    0.22 
   9   5   1    0.56    0.26 
   9   5   1    0.27    0.21 
   7  -6  -1    0.03    0.16 
   7  -6  -1    0.48    0.22 
  -7   6   1    0.22    0.19 
  -7   6   1   -0.04    0.14 
   6  -6  -1    0.11    0.17 
   6  -6  -1    0.47    0.16 
  -6   6   1    0.33    0.19 
  -6   6   1    0.29    0.19 
   5  -6  -1    1.49    0.32 
   5  -6  -1    1.53    0.27 
  -5   6   1    1.10    0.23 
  -5   6   1    1.44    0.30 
   4  -6  -1   25.25    1.20 
   4  -6  -1   23.53    1.10 
   4  -6  -1   21.59    1.07 
  -4   6   1   24.98    1.16 
  -4   6   1   23.50    1.18 
  -4   6   1   23.14    1.16 
   3  -6  -1   -0.03    0.09 
   3  -6  -1   -0.02    0.10 
   3  -6  -1   -0.06    0.12 
   3  -6  -1    0.05    0.08 
  -3   6   1    0.03    0.09 
  -3   6   1    0.04    0.06 
  -3   6   1    0.10    0.12 
  -3   6   1    0.05    0.08 
  -3   6   1    0.13    0.12 
   2  -6  -1    2.70    0.36 
   2  -6  -1    3.32    0.38 
   2  -6  -1    2.37    0.23 
   2  -6  -1    2.26    0.20 
  -2   6   1    2.58    0.26 
  -2   6   1    2.22    0.23 
  -2   6   1    2.33    0.22 
  -2   6   1    2.38    0.27 
  -2   6   1    2.30    0.19 
   1  -6  -1    0.68    0.12 
   1  -6  -1    0.73    0.14 
   1  -6  -1    0.52    0.16 
   1  -6  -1    0.74    0.14 
   1  -6  -1    0.67    0.15 
  -1   6   1    0.95    0.19 
  -1   6   1    0.74    0.12 
  -1   6   1    0.75    0.16 
  -1   6   1    0.96    0.17 
   0  -6  -1    5.34    0.30 
   0  -6  -1    5.03    0.25 
   0  -6  -1    6.02    0.32 
   0  -6  -1    5.00    0.33 
   0  -6  -1    5.60    0.32 
   0  -6  -1    5.42    0.36 
   0   6   1    5.25    0.32 
   0   6   1    5.56    0.39 
   0   6   1    5.09    0.35 
   0   6   1    5.17    0.32 
   0   6   1    5.76    0.37 
   0   6   1    5.38    0.30 
  -1  -6  -1    0.70    0.15 
  -1  -6  -1    0.81    0.12 
  -1  -6  -1    0.79    0.13 
  -1  -6  -1    0.74    0.13 
  -1  -6  -1    1.18    0.19 
   1   6   1    0.96    0.20 
   1   6   1    0.70    0.16 
   1   6   1    0.80    0.13 
   1   6   1    0.87    0.13 
   1   6   1    0.82    0.15 
  -2  -6  -1    1.08    0.19 
  -2  -6  -1    0.98    0.16 
  -2  -6  -1    1.01    0.13 
  -2  -6  -1    0.68    0.13 
   2   6   1    0.88    0.17 
   2   6   1    0.81    0.16 
   2   6   1    1.19    0.17 
   2   6   1    1.37    0.18 
   2   6   1    1.07    0.18 
  -3  -6  -1    0.08    0.07 
  -3  -6  -1    0.07    0.07 
  -3  -6  -1    0.14    0.11 
  -3  -6  -1    0.05    0.07 
   3   6   1    0.03    0.07 
   3   6   1    0.03    0.09 
   3   6   1    0.16    0.08 
   3   6   1   -0.07    0.06 
   3   6   1   -0.01    0.03 
   3   6   1    0.10    0.09 
  -4  -6  -1    6.67    0.43 
  -4  -6  -1    7.26    0.37 
  -4  -6  -1    7.05    0.38 
  -4  -6  -1    6.95    0.44 
  -4  -6  -1    7.31    0.39 
   4   6   1    6.70    0.45 
   4   6   1    6.78    0.41 
   4   6   1    6.43    0.32 
   4   6   1    7.39    0.42 
   4   6   1    6.27    0.43 
   4   6   1    7.20    0.45 
  -5  -6  -1    0.48    0.14 
  -5  -6  -1    0.66    0.19 
  -5  -6  -1    0.56    0.14 
  -5  -6  -1    0.60    0.12 
  -5  -6  -1    0.57    0.17 
   5   6   1    0.48    0.14 
   5   6   1    0.55    0.17 
   5   6   1    0.62    0.16 
   5   6   1    0.51    0.09 
   5   6   1    0.63    0.19 
   5   6   1    0.63    0.16 
  -6  -6  -1    0.16    0.07 
  -6  -6  -1    0.11    0.11 
  -6  -6  -1    0.09    0.11 
  -6  -6  -1    0.01    0.09 
   6   6   1    0.14    0.13 
   6   6   1    0.23    0.11 
   6   6   1    0.10    0.11 
   6   6   1    0.03    0.10 
  -7  -6  -1    1.92    0.24 
  -7  -6  -1    2.13    0.27 
  -7  -6  -1    1.98    0.32 
  -7  -6  -1    2.33    0.24 
   7   6   1    1.72    0.29 
   7   6   1    2.33    0.25 
   7   6   1    2.20    0.49 
  -8  -6  -1    0.01    0.11 
  -8  -6  -1    0.22    0.13 
  -8  -6  -1    0.00    0.13 
  -8  -6  -1    0.22    0.14 
   8   6   1    0.19    0.16 
   8   6   1    0.33    0.16 
  -9  -6  -1    7.75    0.47 
  -9  -6  -1    6.47    0.46 
  -9  -6  -1    6.66    0.55 
   9   6   1    7.61    0.57 
   9   6   1    6.66    0.62 
   7  -7  -1    0.65    0.23 
   7  -7  -1    0.10    0.17 
  -7   7   1    0.21    0.18 
  -7   7   1    0.26    0.21 
   6  -7  -1    0.44    0.20 
   6  -7  -1    0.63    0.17 
  -6   7   1    0.83    0.24 
  -6   7   1    0.61    0.23 
   5  -7  -1    1.67    0.34 
   5  -7  -1    1.19    0.31 
  -5   7   1    1.38    0.29 
  -5   7   1    1.74    0.29 
   4  -7  -1   -0.07    0.09 
   4  -7  -1    0.02    0.13 
  -4   7   1    0.11    0.17 
  -4   7   1    0.12    0.14 
   3  -7  -1    1.61    0.23 
   3  -7  -1    1.22    0.21 
   3  -7  -1    1.30    0.25 
  -3   7   1    0.96    0.23 
  -3   7   1    1.20    0.22 
  -3   7   1    1.58    0.28 
   2  -7  -1    5.40    0.36 
   2  -7  -1    5.28    0.35 
   2  -7  -1    5.49    0.48 
  -2   7   1    5.48    0.45 
  -2   7   1    5.78    0.42 
  -2   7   1    6.37    0.45 
  -2   7   1    5.03    0.37 
  -2   7   1    5.33    0.39 
   1  -7  -1    0.47    0.12 
   1  -7  -1    0.55    0.14 
   1  -7  -1    0.68    0.14 
   1  -7  -1    0.76    0.20 
   1  -7  -1    0.82    0.15 
  -1   7   1    0.76    0.21 
  -1   7   1    0.40    0.14 
  -1   7   1    0.78    0.21 
  -1   7   1    0.65    0.16 
  -1   7   1    0.66    0.15 
   0  -7  -1    4.87    0.24 
   0  -7  -1    5.00    0.37 
   0  -7  -1    4.65    0.30 
   0  -7  -1    5.36    0.32 
   0  -7  -1    5.01    0.35 
   0  -7  -1    5.50    0.33 
   0   7   1    4.95    0.33 
   0   7   1    5.77    0.34 
   0   7   1    5.29    0.37 
   0   7   1    4.87    0.37 
   0   7   1    5.20    0.47 
  -1  -7  -1    0.12    0.06 
  -1  -7  -1    0.09    0.07 
  -1  -7  -1    0.00    0.07 
  -1  -7  -1    0.00    0.08 
  -1  -7  -1    0.05    0.10 
   1   7   1    0.07    0.08 
   1   7   1    0.25    0.11 
   1   7   1    0.09    0.11 
   1   7   1   -0.01    0.08 
  -2  -7  -1    1.04    0.15 
  -2  -7  -1    1.18    0.21 
  -2  -7  -1    1.49    0.21 
  -2  -7  -1    1.19    0.21 
   2   7   1    1.09    0.18 
   2   7   1    0.86    0.18 
   2   7   1    1.03    0.19 
   2   7   1    0.71    0.18 
  -3  -7  -1    7.33    0.45 
  -3  -7  -1    7.55    0.40 
  -3  -7  -1    7.44    0.46 
  -3  -7  -1    7.45    0.40 
  -3  -7  -1    7.99    0.47 
   3   7   1    7.32    0.47 
   3   7   1    7.38    0.43 
   3   7   1    8.04    0.44 
   3   7   1    7.35    0.47 
   3   7   1    7.57    0.55 
  -4  -7  -1    0.37    0.16 
  -4  -7  -1    0.41    0.13 
  -4  -7  -1    0.56    0.12 
  -4  -7  -1    0.29    0.09 
  -4  -7  -1    0.38    0.16 
   4   7   1    0.26    0.11 
   4   7   1    0.33    0.06 
   4   7   1    0.59    0.18 
   4   7   1    0.31    0.10 
   4   7   1    0.18    0.12 
  -5  -7  -1    9.55    0.50 
  -5  -7  -1   10.37    0.61 
  -5  -7  -1   10.91    0.54 
  -5  -7  -1   10.08    0.53 
  -5  -7  -1    9.44    0.59 
   5   7   1   10.26    0.62 
   5   7   1    8.75    0.59 
   5   7   1   11.02    0.59 
   5   7   1    9.72    0.66 
  -6  -7  -1    1.11    0.20 
  -6  -7  -1    1.12    0.17 
  -6  -7  -1    1.15    0.18 
  -6  -7  -1    1.46    0.27 
  -6  -7  -1    1.25    0.23 
   6   7   1    1.12    0.25 
   6   7   1    1.23    0.23 
   6   7   1    1.49    0.27 
   6   7   1    1.47    0.30 
  -7  -7  -1    1.70    0.24 
  -7  -7  -1    2.32    0.36 
  -7  -7  -1    1.93    0.24 
  -7  -7  -1    1.89    0.33 
   7   7   1    2.30    0.30 
   7   7   1    2.13    0.35 
   7   7   1    2.14    0.35 
   7   7   1    2.48    0.34 
  -8  -7  -1    0.38    0.17 
  -8  -7  -1    0.39    0.13 
  -8  -7  -1    0.09    0.14 
  -8  -7  -1    0.09    0.18 
   8   7   1    0.33    0.19 
   8   7   1    0.26    0.16 
   8   7   1    0.17    0.15 
  -9  -7  -1   24.53    1.17 
  -9  -7  -1   25.04    1.13 
  -9  -7  -1   23.68    1.32 
  -9  -7  -1   28.40    1.34 
   9   7   1   25.65    1.39 
   9   7   1   25.50    1.32 
   6  -8  -1    1.71    0.33 
   6  -8  -1    1.45    0.34 
  -6   8   1    1.28    0.32 
  -6   8   1    1.57    0.36 
   5  -8  -1    4.38    0.60 
   5  -8  -1    2.48    0.33 
  -5   8   1    2.71    0.45 
  -5   8   1    3.23    0.44 
   4  -8  -1    0.72    0.24 
   4  -8  -1    0.84    0.21 
  -4   8   1    0.20    0.17 
  -4   8   1    0.28    0.17 
   3  -8  -1    1.74    0.26 
   3  -8  -1    1.99    0.32 
  -3   8   1    1.99    0.37 
  -3   8   1    1.74    0.29 
  -3   8   1    1.85    0.32 
   2  -8  -1    0.84    0.17 
   2  -8  -1    0.81    0.24 
   2  -8  -1    0.33    0.10 
  -2   8   1    0.39    0.16 
  -2   8   1    0.77    0.19 
  -2   8   1    0.90    0.23 
   1  -8  -1    0.29    0.13 
   1  -8  -1    0.37    0.12 
   1  -8  -1    0.15    0.11 
   1  -8  -1    0.38    0.17 
  -1   8   1    0.18    0.13 
  -1   8   1    0.25    0.13 
   0  -8  -1    1.73    0.21 
   0  -8  -1    1.79    0.29 
   0  -8  -1    1.41    0.19 
   0  -8  -1    1.35    0.20 
   0  -8  -1    1.53    0.22 
   0   8   1    1.98    0.32 
   0   8   1    1.59    0.46 
   0   8   1    1.77    0.24 
   0   8   1    1.28    0.22 
   0   8   1    1.32    0.20 
  -1  -8  -1    0.22    0.13 
  -1  -8  -1    0.50    0.13 
  -1  -8  -1    0.27    0.10 
  -1  -8  -1    0.45    0.13 
  -1  -8  -1    0.36    0.14 
   1   8   1    0.39    0.13 
   1   8   1    0.44    0.11 
   1   8   1    0.32    0.12 
   1   8   1    0.33    0.14 
   1   8   1    0.46    0.16 
  -2  -8  -1    1.54    0.24 
  -2  -8  -1    1.38    0.17 
  -2  -8  -1    1.30    0.23 
  -2  -8  -1    1.63    0.25 
   2   8   1    1.05    0.20 
   2   8   1    0.97    0.23 
   2   8   1    1.55    0.22 
   2   8   1    1.63    0.22 
   2   8   1    1.44    0.24 
  -3  -8  -1    1.00    0.16 
  -3  -8  -1    1.32    0.23 
  -3  -8  -1    1.17    0.22 
  -3  -8  -1    1.16    0.16 
   3   8   1    1.48    0.23 
   3   8   1    1.14    0.23 
   3   8   1    0.85    0.17 
   3   8   1    1.52    0.27 
   3   8   1    1.48    0.26 
  -4  -8  -1    4.90    0.39 
  -4  -8  -1    5.41    0.41 
  -4  -8  -1    5.08    0.31 
   4   8   1    5.51    0.38 
   4   8   1    5.29    0.41 
   4   8   1    5.08    0.41 
   4   8   1    4.65    0.41 
  -5  -8  -1    7.13    0.38 
  -5  -8  -1    6.10    0.46 
  -5  -8  -1    7.85    0.51 
  -5  -8  -1    5.97    0.36 
   5   8   1    6.98    0.46 
   5   8   1    6.63    0.48 
   5   8   1    5.88    0.46 
   5   8   1    5.53    0.45 
  -6  -8  -1    0.88    0.23 
  -6  -8  -1    1.07    0.19 
  -6  -8  -1    1.22    0.18 
  -6  -8  -1    1.09    0.17 
  -6  -8  -1    1.06    0.24 
   6   8   1    1.08    0.15 
   6   8   1    0.94    0.22 
   6   8   1    1.66    0.31 
   6   8   1    1.29    0.31 
   6   8   1    1.61    0.27 
  -7  -8  -1   -0.09    0.09 
  -7  -8  -1    0.07    0.12 
  -7  -8  -1    0.11    0.10 
  -7  -8  -1    0.18    0.17 
  -7  -8  -1    0.14    0.16 
   7   8   1    0.21    0.16 
   7   8   1    0.18    0.15 
   7   8   1   -0.20    0.11 
   7   8   1    0.00    0.11 
  -8  -8  -1    0.39    0.16 
  -8  -8  -1    0.26    0.24 
  -8  -8  -1   -0.04    0.18 
  -8  -8  -1    0.39    0.13 
   8   8   1    0.33    0.16 
   8   8   1    0.36    0.20 
   6  -9  -1    2.97    0.50 
   6  -9  -1    3.27    0.43 
  -6   9   1    2.80    0.46 
  -6   9   1    3.40    0.70 
   5  -9  -1    1.34    0.35 
   5  -9  -1    0.79    0.22 
  -5   9   1    0.40    0.20 
  -5   9   1    0.74    0.26 
   4  -9  -1    2.66    0.43 
   4  -9  -1    3.07    0.39 
  -4   9   1    2.57    0.41 
  -4   9   1    3.25    0.44 
   3  -9  -1    0.36    0.17 
   3  -9  -1    0.11    0.10 
  -3   9   1    0.17    0.15 
  -3   9   1    0.19    0.15 
   2  -9  -1    4.09    0.41 
   2  -9  -1    4.79    0.35 
   2  -9  -1    3.53    0.29 
  -2   9   1    4.81    0.40 
  -2   9   1    4.86    0.42 
  -2   9   1    3.59    0.39 
   1  -9  -1    1.30    0.21 
   1  -9  -1    1.48    0.22 
   1  -9  -1    1.27    0.14 
   1  -9  -1    1.30    0.27 
  -1   9   1    1.48    0.26 
  -1   9   1    2.47    0.41 
   0  -9  -1    0.08    0.11 
   0  -9  -1    0.13    0.10 
   0  -9  -1    0.20    0.11 
   0   9   1   -0.02    0.12 
   0   9   1    0.06    0.14 
   0   9   1    0.02    0.09 
  -1  -9  -1    0.36    0.10 
  -1  -9  -1    0.19    0.12 
  -1  -9  -1    0.30    0.14 
  -1  -9  -1    0.31    0.10 
   1   9   1    0.29    0.12 
   1   9   1    0.24    0.11 
   1   9   1    0.14    0.11 
  -2  -9  -1    0.47    0.12 
  -2  -9  -1    0.31    0.14 
  -2  -9  -1    0.26    0.16 
   2   9   1    0.47    0.14 
   2   9   1    0.20    0.13 
   2   9   1    0.55    0.19 
  -3  -9  -1    1.23    0.18 
  -3  -9  -1    1.12    0.23 
  -3  -9  -1    1.33    0.18 
  -3  -9  -1    1.04    0.21 
   3   9   1    1.04    0.24 
   3   9   1    1.44    0.23 
   3   9   1    1.48    0.27 
  -4  -9  -1    1.00    0.15 
  -4  -9  -1    1.22    0.17 
  -4  -9  -1    1.21    0.24 
  -4  -9  -1    0.89    0.22 
   4   9   1    0.80    0.18 
   4   9   1    0.93    0.23 
   4   9   1    0.67    0.17 
  -5  -9  -1    7.62    0.52 
  -5  -9  -1    7.21    0.41 
  -5  -9  -1    7.94    0.55 
  -5  -9  -1    7.61    0.41 
   5   9   1    8.04    0.51 
   5   9   1    7.17    0.68 
  -6  -9  -1    0.29    0.19 
  -6  -9  -1    0.49    0.23 
  -6  -9  -1    0.33    0.12 
  -6  -9  -1    0.24    0.10 
   6   9   1    0.35    0.15 
   6   9   1    0.14    0.18 
   6   9   1    0.36    0.22 
  -7  -9  -1    0.56    0.21 
  -7  -9  -1    0.27    0.19 
  -7  -9  -1    0.61    0.13 
  -7  -9  -1    0.51    0.15 
   7   9   1    0.33    0.18 
   7   9   1    0.75    0.20 
  -8  -9  -1    5.05    0.51 
  -8  -9  -1    4.47    0.30 
  -8  -9  -1    4.21    0.52 
   8   9   1    4.74    0.49 
   8   9   1    3.97    0.49 
   5 -10  -1    2.51    0.45 
   5 -10  -1    1.35    0.28 
  -5  10   1    1.41    0.46 
  -5  10   1    1.90    0.46 
   4 -10  -1    1.59    0.57 
   4 -10  -1    1.01    0.21 
  -4  10   1    1.88    0.40 
  -4  10   1    1.50    0.30 
   3 -10  -1    0.35    0.19 
   3 -10  -1    0.26    0.14 
  -3  10   1    0.15    0.16 
  -3  10   1    0.14    0.13 
   2 -10  -1    4.23    0.45 
   2 -10  -1    4.59    0.30 
   2 -10  -1    5.26    0.38 
  -2  10   1    4.30    0.41 
  -2  10   1    5.39    0.49 
   1 -10  -1    0.44    0.18 
   1 -10  -1    0.17    0.12 
   1 -10  -1    0.39    0.15 
   1 -10  -1    0.37    0.13 
  -1  10   1    0.29    0.16 
  -1  10   1    0.56    0.17 
   0 -10  -1    3.64    0.39 
   0 -10  -1    3.31    0.31 
   0 -10  -1    3.60    0.29 
   0 -10  -1    3.27    0.28 
   0  10   1    3.09    0.39 
   0  10   1    4.29    0.35 
  -1 -10  -1    2.02    0.24 
  -1 -10  -1    2.11    0.31 
   1  10   1    2.13    0.36 
   1  10   1    2.08    0.33 
   1  10   1    2.06    0.27 
  -2 -10  -1    0.72    0.19 
  -2 -10  -1    0.78    0.14 
  -2 -10  -1    0.71    0.14 
  -2 -10  -1    0.68    0.19 
   2  10   1    0.36    0.18 
   2  10   1    0.40    0.16 
   2  10   1    0.67    0.17 
  -3 -10  -1    0.34    0.18 
  -3 -10  -1    0.41    0.12 
  -3 -10  -1    0.15    0.10 
  -3 -10  -1    0.47    0.18 
   3  10   1    0.31    0.18 
   3  10   1    0.14    0.14 
   3  10   1    0.57    0.16 
  -4 -10  -1    7.52    0.54 
  -4 -10  -1    8.28    0.44 
  -4 -10  -1    9.00    0.59 
  -4 -10  -1    8.30    0.44 
   4  10   1    8.05    0.57 
   4  10   1    8.16    0.59 
   4  10   1    8.28    0.53 
  -5 -10  -1    2.44    0.21 
  -5 -10  -1    2.09    0.34 
  -5 -10  -1    2.03    0.30 
  -5 -10  -1    1.85    0.20 
   5  10   1    3.03    0.44 
  -6 -10  -1    1.11    0.27 
  -6 -10  -1    1.44    0.18 
  -6 -10  -1    1.24    0.17 
  -6 -10  -1    1.11    0.27 
   6  10   1    1.56    0.32 
   6  10   1    1.16    0.25 
   6  10   1    1.45    0.28 
  -7 -10  -1    1.72    0.35 
  -7 -10  -1    2.18    0.22 
  -7 -10  -1    2.59    0.52 
   7  10   1    1.87    0.31 
   7  10   1    1.45    0.30 
   4 -11  -1    0.23    0.17 
   4 -11  -1   -0.13    0.21 
  -4  11   1    0.05    0.19 
  -4  11   1   -0.08    0.20 
   3 -11  -1    0.37    0.24 
   3 -11  -1    0.13    0.10 
   3 -11  -1    0.31    0.12 
  -3  11   1    0.43    0.22 
  -3  11   1   -0.23    0.14 
   2 -11  -1    4.07    0.65 
   2 -11  -1    3.45    0.25 
   2 -11  -1    3.76    0.49 
  -2  11   1    3.52    0.38 
  -2  11   1    2.87    0.43 
   1 -11  -1   -0.04    0.12 
   1 -11  -1    0.58    0.16 
   1 -11  -1    0.18    0.14 
  -1  11   1    0.33    0.15 
   0 -11  -1    0.73    0.20 
   0 -11  -1    0.49    0.14 
   0 -11  -1    0.82    0.17 
   0 -11  -1    0.53    0.16 
   0  11   1    0.42    0.16 
  -1 -11  -1    0.68    0.15 
  -1 -11  -1    0.71    0.20 
  -1 -11  -1    0.33    0.13 
  -1 -11  -1    1.05    0.25 
   1  11   1    1.00    0.29 
   1  11   1    0.95    0.21 
   1  11   1    0.71    0.22 
  -2 -11  -1    0.13    0.11 
  -2 -11  -1    0.26    0.19 
  -2 -11  -1    0.28    0.11 
  -2 -11  -1    0.26    0.15 
   2  11   1    0.17    0.19 
   2  11   1    0.84    0.24 
  -3 -11  -1    1.96    0.32 
  -3 -11  -1    1.91    0.32 
  -3 -11  -1    1.85    0.22 
  -3 -11  -1    2.24    0.20 
   3  11   1    2.01    0.33 
   3  11   1    1.87    0.31 
   3  11   1    1.61    0.30 
  -4 -11  -1    0.69    0.23 
  -4 -11  -1    0.57    0.14 
   4  11   1    0.73    0.21 
   4  11   1    0.68    0.20 
  -5 -11  -1    0.87    0.16 
  -5 -11  -1    0.96    0.22 
  -5 -11  -1    1.23    0.30 
   5  11   1    0.80    0.19 
   5  11   1    0.70    0.20 
  -6 -11  -1    0.33    0.21 
  -6 -11  -1    0.55    0.24 
   6  11   1    0.48    0.21 
   6  11   1    0.33    0.18 
   2 -12  -1    0.87    0.27 
   2 -12  -1    0.74    0.18 
  -2  12   1    0.50    0.37 
  -2  12   1    0.51    0.21 
   1 -12  -1    1.38    0.30 
   1 -12  -1    1.74    0.27 
  -1  12   1    1.99    0.31 
   0 -12  -1    0.17    0.11 
   0 -12  -1    0.13    0.15 
   0 -12  -1    0.00    0.12 
   0  12   1    0.13    0.14 
  -1 -12  -1    1.55    0.30 
  -1 -12  -1    1.51    0.27 
  -1 -12  -1    1.78    0.23 
   1  12   1    1.70    0.37 
   1  12   1    2.29    0.35 
  -2 -12  -1    1.21    0.26 
  -2 -12  -1    1.19    0.28 
  -2 -12  -1    1.04    0.17 
   2  12   1    1.29    0.25 
   2  12   1    1.41    0.29 
  -3 -12  -1    2.29    0.22 
  -3 -12  -1    2.10    0.33 
  -3 -12  -1    2.95    0.42 
   3  12   1    2.63    0.41 
   3  12   1    3.45    0.36 
  -4 -12  -1    6.58    0.54 
  -4 -12  -1    5.75    0.39 
  -4 -12  -1    5.50    0.52 
   4  12   1    7.08    0.55 
   4  12   1    5.83    0.47 
  -5 -12  -1    0.49    0.27 
  -5 -12  -1    0.55    0.23 
   5  12   1    0.34    0.19 
   5  12   1    0.41    0.18 
   0 -13  -1    0.59    0.26 
   0 -13  -1    0.87    0.18 
   0 -13  -1    1.24    0.23 
   0  13   1    1.08    0.27 
  -1 -13  -1    0.22    0.16 
  -1 -13  -1    0.36    0.20 
  -1 -13  -1    0.10    0.11 
   1  13   1    0.30    0.17 
  -2 -13  -1    0.80    0.25 
  -2 -13  -1    0.79    0.25 
  -2 -13  -1    0.95    0.16 
   2  13   1    0.89    0.23 
   2  13   1    1.94    0.58 
  -3 -13  -1   -0.12    0.14 
  -3 -13  -1    0.23    0.12 
  -3 -13  -1    0.09    0.23 
   3  13   1    0.00    0.30 
   3  13   1    0.33    0.16 
   2  13  -2   -0.21    0.14 
   2  13  -2    0.22    0.20 
  -2 -13   2   -0.25    0.10 
  -2 -13   2   -0.05    0.23 
  -2 -13   2    0.01    0.12 
   1  13  -2   -0.03    0.17 
   1  13  -2    0.41    0.23 
  -1 -13   2    0.40    0.16 
  -1 -13   2    0.72    0.19 
  -1 -13   2    0.37    0.23 
   5  12  -2    0.47    0.46 
   5  12  -2    0.24    0.17 
  -5 -12   2    0.21    0.14 
  -5 -12   2    0.27    0.21 
  -5 -12   2   -0.05    0.14 
   4  12  -2    4.48    0.49 
   4  12  -2    4.33    0.41 
  -4 -12   2    4.50    0.35 
  -4 -12   2    4.43    0.45 
  -4 -12   2    3.95    0.45 
   3  12  -2    3.60    0.49 
   3  12  -2    3.17    0.41 
  -3 -12   2    3.71    0.38 
  -3 -12   2    3.27    0.30 
  -3 -12   2    3.27    0.44 
   2  12  -2    0.39    0.19 
   2  12  -2    0.34    0.22 
  -2 -12   2    0.46    0.20 
  -2 -12   2    0.48    0.16 
  -2 -12   2    0.33    0.18 
   1  12  -2    0.13    0.19 
   1  12  -2    0.02    0.16 
  -1 -12   2    0.24    0.16 
  -1 -12   2    0.18    0.14 
   0  12  -2    0.27    0.17 
   0 -12   2    0.27    0.15 
   0 -12   2    0.21    0.15 
   0 -12   2    0.32    0.15 
  -1  12  -2    3.37    0.46 
   1 -12   2    3.47    0.34 
   1 -12   2    2.46    0.43 
  -2  12  -2    0.39    0.24 
  -2  12  -2    0.85    0.41 
   2 -12   2    0.89    0.21 
   2 -12   2    0.99    0.22 
   6  11  -2    4.01    0.41 
   6  11  -2    4.77    0.50 
  -6 -11   2    3.37    0.32 
  -6 -11   2    4.50    0.45 
  -6 -11   2    4.56    0.56 
   5  11  -2    0.31    0.15 
   5  11  -2    0.19    0.17 
  -5 -11   2    0.22    0.12 
  -5 -11   2   -0.07    0.14 
  -5 -11   2    0.43    0.19 
   4  11  -2    3.99    0.37 
   4  11  -2    4.37    0.55 
  -4 -11   2    4.01    0.33 
  -4 -11   2    3.43    0.41 
  -4 -11   2    3.62    0.42 
   3  11  -2    6.13    0.51 
   3  11  -2    5.63    0.43 
  -3 -11   2    5.55    0.40 
  -3 -11   2    5.52    0.46 
  -3 -11   2    6.11    0.51 
   2  11  -2    0.22    0.15 
   2  11  -2    0.16    0.11 
  -2 -11   2    0.12    0.16 
  -2 -11   2    0.26    0.17 
  -2 -11   2    0.30    0.13 
   1  11  -2    0.04    0.13 
   1  11  -2    0.33    0.17 
  -1 -11   2    0.17    0.12 
  -1 -11   2    0.38    0.21 
  -1 -11   2    0.10    0.13 
   0  11  -2    0.35    0.19 
   0  11  -2    0.34    0.14 
   0 -11   2    0.59    0.16 
   0 -11   2    0.88    0.34 
   0 -11   2    0.37    0.18 
  -1  11  -2    0.01    0.13 
   1 -11   2    0.08    0.16 
   1 -11   2    0.04    0.09 
   1 -11   2    0.21    0.11 
  -2  11  -2    0.19    0.17 
   2 -11   2   -0.11    0.15 
   2 -11   2    0.15    0.14 
  -3  11  -2    0.03    0.19 
  -3  11  -2    0.13    0.19 
   3 -11   2   -0.25    0.12 
   3 -11   2    0.67    0.25 
  -4  11  -2   -0.15    0.16 
  -4  11  -2    0.14    0.20 
   4 -11   2   -0.08    0.23 
   4 -11   2    0.06    0.15 
   7  10  -2    0.42    0.20 
   7  10  -2    0.40    0.22 
  -7 -10   2    0.87    0.29 
  -7 -10   2    0.51    0.18 
  -7 -10   2    0.30    0.14 
   6  10  -2    0.40    0.18 
   6  10  -2    0.36    0.21 
  -6 -10   2    0.40    0.13 
  -6 -10   2    0.50    0.21 
  -6 -10   2    0.29    0.18 
   5  10  -2    2.49    0.41 
   5  10  -2    2.56    0.34 
  -5 -10   2    2.38    0.30 
  -5 -10   2    1.58    0.28 
  -5 -10   2    2.07    0.26 
  -5 -10   2    2.57    0.40 
   4  10  -2   10.26    0.74 
   4  10  -2    9.78    0.66 
  -4 -10   2   10.78    0.57 
  -4 -10   2    9.57    0.56 
  -4 -10   2    9.82    0.65 
  -4 -10   2    9.89    0.63 
   3  10  -2    0.14    0.15 
   3  10  -2    0.46    0.20 
   3  10  -2    0.64    0.17 
  -3 -10   2    0.36    0.17 
  -3 -10   2    0.68    0.17 
  -3 -10   2    0.29    0.14 
  -3 -10   2    0.32    0.16 
   2  10  -2    1.54    0.30 
   2  10  -2    1.68    0.27 
   2  10  -2    1.68    0.47 
  -2 -10   2    1.67    0.28 
  -2 -10   2    2.03    0.26 
  -2 -10   2    1.96    0.35 
  -2 -10   2    1.47    0.21 
   1  10  -2   -0.18    0.09 
   1  10  -2    0.05    0.09 
   1  10  -2    0.39    0.16 
  -1 -10   2    0.15    0.12 
  -1 -10   2    0.20    0.11 
  -1 -10   2    0.07    0.12 
  -1 -10   2    0.05    0.14 
   0  10  -2   13.14    1.10 
   0  10  -2   13.27    0.73 
   0 -10   2   12.96    0.69 
   0 -10   2   11.82    0.65 
   0 -10   2   13.54    0.80 
  -1  10  -2    1.28    0.24 
   1 -10   2    1.14    0.20 
   1 -10   2    1.41    0.25 
   1 -10   2    1.67    0.34 
  -2  10  -2    0.68    0.20 
   2 -10   2    0.86    0.27 
  -3  10  -2    0.00    0.16 
  -3  10  -2    0.51    0.21 
   3 -10   2    0.45    0.21 
   3 -10   2    0.24    0.15 
  -4  10  -2    2.79    0.46 
  -4  10  -2    3.43    0.48 
   4 -10   2    3.27    0.40 
   4 -10   2    3.79    0.55 
  -5  10  -2    0.21    0.29 
  -5  10  -2    0.64    0.28 
   5 -10   2    0.57    0.27 
   5 -10   2    0.58    0.24 
   8   9  -2    2.77    0.42 
  -8  -9   2    2.06    0.40 
  -8  -9   2    2.11    0.29 
  -8  -9   2    3.11    0.45 
   7   9  -2    0.48    0.19 
   7   9  -2    0.36    0.21 
  -7  -9   2    0.60    0.15 
  -7  -9   2    0.39    0.19 
  -7  -9   2    0.37    0.20 
   6   9  -2    6.55    0.54 
   6   9  -2    6.50    0.48 
  -6  -9   2    6.64    0.60 
  -6  -9   2    7.21    0.56 
  -6  -9   2    6.42    0.53 
  -6  -9   2    6.77    0.44 
   5   9  -2    0.29    0.14 
   5   9  -2    0.00    0.11 
   5   9  -2    0.25    0.16 
  -5  -9   2    0.31    0.17 
  -5  -9   2   -0.02    0.14 
  -5  -9   2    0.35    0.12 
  -5  -9   2    0.20    0.13 
   4   9  -2   10.12    0.57 
   4   9  -2    8.77    0.60 
   4   9  -2    8.60    0.60 
  -4  -9   2    8.19    0.50 
  -4  -9   2    9.22    0.57 
  -4  -9   2    9.28    0.52 
  -4  -9   2    8.72    0.60 
   3   9  -2    0.31    0.14 
   3   9  -2    0.01    0.12 
   3   9  -2    0.31    0.14 
  -3  -9   2    0.28    0.13 
  -3  -9   2    0.06    0.15 
  -3  -9   2    0.48    0.17 
   2   9  -2    6.52    0.51 
   2   9  -2    7.74    0.48 
   2   9  -2    7.17    0.52 
  -2  -9   2    6.96    0.45 
  -2  -9   2    7.81    0.47 
  -2  -9   2    8.15    0.54 
   1   9  -2    1.15    0.25 
   1   9  -2    1.32    0.22 
   1   9  -2    1.61    0.29 
  -1  -9   2    1.40    0.23 
  -1  -9   2    1.32    0.24 
  -1  -9   2    1.70    0.22 
  -1  -9   2    1.92    0.26 
   0   9  -2    2.07    0.28 
   0   9  -2    1.51    0.26 
   0   9  -2    1.81    0.28 
   0  -9   2    1.70    0.31 
   0  -9   2    1.86    0.24 
   0  -9   2    1.76    0.24 
   0  -9   2    1.18    0.19 
  -1   9  -2    1.59    0.26 
  -1   9  -2    1.77    0.32 
   1  -9   2    1.43    0.21 
   1  -9   2    1.93    0.34 
   1  -9   2    1.29    0.23 
  -2   9  -2    0.13    0.12 
   2  -9   2    0.37    0.15 
   2  -9   2    0.25    0.18 
  -3   9  -2    0.59    0.21 
  -3   9  -2    0.50    0.19 
   3  -9   2    0.46    0.18 
   3  -9   2    0.52    0.17 
  -4   9  -2    2.21    0.35 
  -4   9  -2    2.69    0.39 
   4  -9   2    3.08    0.48 
   4  -9   2    1.78    0.30 
  -5   9  -2    0.30    0.22 
  -5   9  -2    0.44    0.23 
   5  -9   2    0.42    0.26 
   5  -9   2    0.20    0.17 
  -6   9  -2    0.73    0.31 
  -6   9  -2    0.53    0.27 
   6  -9   2    0.87    0.32 
   6  -9   2    0.97    0.27 
   8   8  -2    0.61    0.23 
   8   8  -2    0.53    0.24 
  -8  -8   2    0.35    0.22 
  -8  -8   2    0.79    0.23 
   7   8  -2    0.39    0.18 
   7   8  -2    0.11    0.17 
  -7  -8   2    0.17    0.12 
  -7  -8   2    0.22    0.16 
   6   8  -2    0.31    0.19 
   6   8  -2    0.61    0.22 
   6   8  -2    0.11    0.17 
   6   8  -2    0.33    0.08 
  -6  -8   2    0.13    0.11 
  -6  -8   2    0.10    0.14 
  -6  -8   2    0.10    0.11 
   5   8  -2    0.06    0.09 
   5   8  -2    0.01    0.11 
   5   8  -2    0.03    0.16 
  -5  -8   2    0.10    0.14 
  -5  -8   2    0.22    0.11 
  -5  -8   2    0.23    0.12 
  -5  -8   2    0.25    0.15 
   4   8  -2   -0.04    0.11 
   4   8  -2    0.08    0.09 
   4   8  -2    0.16    0.11 
   4   8  -2    0.10    0.12 
  -4  -8   2   -0.02    0.11 
  -4  -8   2    0.00    0.09 
  -4  -8   2   -0.05    0.08 
  -4  -8   2    0.06    0.11 
   3   8  -2    1.31    0.25 
   3   8  -2    1.02    0.20 
   3   8  -2    1.20    0.25 
   3   8  -2    1.09    0.23 
  -3  -8   2    1.25    0.25 
  -3  -8   2    0.98    0.19 
  -3  -8   2    1.45    0.20 
  -3  -8   2    1.21    0.23 
   2   8  -2    1.85    0.25 
   2   8  -2    1.48    0.25 
   2   8  -2    1.40    0.22 
   2   8  -2    1.43    0.27 
   2   8  -2    1.23    0.23 
  -2  -8   2    1.59    0.21 
  -2  -8   2    2.12    0.28 
  -2  -8   2    1.71    0.30 
  -2  -8   2    1.32    0.19 
   1   8  -2    1.67    0.24 
   1   8  -2    1.85    0.30 
   1   8  -2    2.50    0.34 
   1   8  -2    1.58    0.28 
   1   8  -2    1.57    0.23 
  -1  -8   2    1.73    0.21 
  -1  -8   2    1.85    0.20 
  -1  -8   2    1.96    0.25 
  -1  -8   2    2.20    0.34 
   0   8  -2    5.71    0.42 
   0   8  -2    5.11    0.36 
   0   8  -2    4.88    0.40 
   0  -8   2    5.21    0.41 
   0  -8   2    4.95    0.35 
   0  -8   2    4.41    0.32 
   0  -8   2    4.84    0.32 
  -1   8  -2    0.54    0.20 
  -1   8  -2    0.49    0.17 
  -1   8  -2    0.65    0.19 
   1  -8   2    0.67    0.20 
   1  -8   2    0.75    0.15 
   1  -8   2    0.75    0.14 
   1  -8   2    0.78    0.17 
  -2   8  -2    1.00    0.22 
  -2   8  -2    0.79    0.20 
   2  -8   2    0.98    0.19 
   2  -8   2    0.90    0.23 
  -3   8  -2    1.47    0.25 
  -3   8  -2    0.87    0.23 
   3  -8   2    0.66    0.19 
   3  -8   2    1.08    0.21 
  -4   8  -2    0.45    0.11 
  -4   8  -2    0.26    0.15 
  -4   8  -2    0.43    0.31 
   4  -8   2    0.90    0.31 
  -5   8  -2    0.34    0.18 
  -5   8  -2    0.29    0.18 
   5  -8   2    0.02    0.12 
   5  -8   2    0.11    0.14 
  -6   8  -2    3.32    0.48 
  -6   8  -2    2.41    0.44 
   6  -8   2    3.23    0.42 
   6  -8   2    2.77    0.45 
   9   7  -2    2.33    0.54 
   9   7  -2    1.72    0.35 
  -9  -7   2    2.14    0.29 
  -9  -7   2    1.73    0.25 
  -9  -7   2    2.15    0.46 
   8   7  -2   25.48    1.35 
   8   7  -2   26.00    1.28 
  -8  -7   2   24.36    1.30 
  -8  -7   2   25.13    1.29 
  -8  -7   2   24.02    1.10 
   7   7  -2    0.26    0.18 
   7   7  -2    0.20    0.14 
   7   7  -2    0.31    0.14 
  -7  -7   2    0.21    0.13 
  -7  -7   2    0.50    0.16 
  -7  -7   2    0.47    0.18 
  -7  -7   2    0.38    0.13 
   6   7  -2    1.28    0.28 
   6   7  -2    0.89    0.23 
   6   7  -2    0.95    0.20 
   6   7  -2    0.80    0.17 
  -6  -7   2    0.93    0.18 
  -6  -7   2    1.01    0.22 
  -6  -7   2    1.01    0.19 
  -6  -7   2    1.19    0.25 
  -6  -7   2    0.92    0.18 
   5   7  -2    3.21    0.34 
   5   7  -2    2.69    0.31 
   5   7  -2    2.35    0.17 
   5   7  -2    2.56    0.27 
   5   7  -2    3.09    0.33 
  -5  -7   2    2.57    0.36 
  -5  -7   2    2.65    0.24 
  -5  -7   2    2.77    0.27 
  -5  -7   2    3.02    0.33 
   4   7  -2   14.03    0.86 
   4   7  -2   13.03    0.78 
   4   7  -2   14.51    0.80 
   4   7  -2   15.70    0.77 
   4   7  -2   15.33    0.81 
  -4  -7   2   15.33    0.73 
  -4  -7   2   15.16    0.81 
  -4  -7   2   14.74    0.80 
   3   7  -2    0.99    0.18 
   3   7  -2    0.93    0.20 
   3   7  -2    0.63    0.19 
   3   7  -2    0.49    0.15 
   3   7  -2    0.90    0.17 
  -3  -7   2    0.69    0.16 
  -3  -7   2    0.92    0.21 
  -3  -7   2    0.91    0.17 
  -3  -7   2    1.00    0.19 
  -3  -7   2    0.68    0.14 
   2   7  -2   10.80    0.56 
   2   7  -2   10.73    0.72 
   2   7  -2   10.67    0.63 
   2   7  -2   10.28    0.60 
   2   7  -2   10.14    0.60 
  -2  -7   2   11.13    0.61 
  -2  -7   2   10.43    0.54 
  -2  -7   2    9.43    0.56 
  -2  -7   2   10.33    0.55 
  -2  -7   2   10.80    0.55 
   1   7  -2    0.23    0.11 
   1   7  -2    0.33    0.13 
   1   7  -2    0.19    0.09 
   1   7  -2    0.14    0.10 
   1   7  -2    0.57    0.18 
  -1  -7   2    0.39    0.17 
  -1  -7   2    0.37    0.11 
  -1  -7   2    0.22    0.09 
  -1  -7   2    0.19    0.11 
   0   7  -2    3.53    0.33 
   0   7  -2    3.75    0.37 
   0   7  -2    4.04    0.34 
   0   7  -2    4.38    0.31 
   0  -7   2    4.25    0.28 
   0  -7   2    4.01    0.30 
   0  -7   2    4.16    0.35 
   0  -7   2    3.74    0.35 
   0  -7   2    3.81    0.26 
  -1   7  -2    0.00    0.08 
  -1   7  -2    0.09    0.10 
  -1   7  -2    0.22    0.09 
  -1   7  -2    0.08    0.09 
  -1   7  -2    0.26    0.13 
   1  -7   2   -0.04    0.09 
   1  -7   2   -0.02    0.07 
   1  -7   2    0.13    0.10 
   1  -7   2    0.15    0.14 
   1  -7   2   -0.02    0.06 
  -2   7  -2    0.46    0.16 
  -2   7  -2    0.51    0.15 
  -2   7  -2    0.15    0.16 
   2  -7   2    0.22    0.11 
   2  -7   2    0.34    0.15 
   2  -7   2    0.33    0.12 
   2  -7   2    0.22    0.11 
  -3   7  -2    0.03    0.10 
  -3   7  -2    0.07    0.07 
  -3   7  -2    0.10    0.11 
  -3   7  -2    0.01    0.10 
   3  -7   2   -0.01    0.10 
   3  -7   2   -0.04    0.10 
  -4   7  -2    0.39    0.17 
  -4   7  -2    0.09    0.13 
  -4   7  -2    0.35    0.09 
   4  -7   2    0.16    0.16 
   4  -7   2    0.27    0.15 
  -5   7  -2    2.06    0.21 
  -5   7  -2    2.53    0.39 
  -5   7  -2    1.80    0.50 
   5  -7   2    2.23    0.35 
   5  -7   2    2.17    0.31 
  -6   7  -2    2.41    0.45 
  -6   7  -2    2.29    0.37 
   6  -7   2    2.73    0.38 
   6  -7   2    2.57    0.44 
  -7   7  -2    1.02    0.28 
  -7   7  -2    1.59    0.41 
   7  -7   2    1.11    0.26 
   7  -7   2    1.38    0.38 
   9   6  -2    1.23    0.34 
   9   6  -2    0.97    0.28 
  -9  -6   2    1.67    0.27 
  -9  -6   2    1.87    0.36 
  -9  -6   2    1.77    0.25 
   8   6  -2    0.03    0.12 
   8   6  -2    0.09    0.15 
  -8  -6   2    0.26    0.16 
  -8  -6   2    0.01    0.13 
  -8  -6   2    0.12    0.11 
  -8  -6   2    0.11    0.14 
   7   6  -2    1.09    0.27 
   7   6  -2    0.94    0.23 
   7   6  -2    0.96    0.22 
  -7  -6   2    1.12    0.22 
  -7  -6   2    0.90    0.19 
  -7  -6   2    1.11    0.27 
  -7  -6   2    1.12    0.18 
   6   6  -2    0.20    0.12 
   6   6  -2    0.10    0.10 
   6   6  -2    0.01    0.13 
   6   6  -2    0.06    0.11 
  -6  -6   2    0.09    0.14 
  -6  -6   2    0.12    0.11 
  -6  -6   2    0.05    0.09 
  -6  -6   2    0.12    0.15 
  -6  -6   2    0.03    0.09 
   5   6  -2   -0.08    0.11 
   5   6  -2    0.24    0.12 
   5   6  -2    0.02    0.10 
  -5  -6   2   -0.03    0.09 
  -5  -6   2    0.08    0.08 
  -5  -6   2   -0.01    0.09 
  -5  -6   2    0.00    0.14 
  -5  -6   2    0.15    0.09 
   4   6  -2   15.56    0.81 
   4   6  -2   17.13    0.86 
   4   6  -2   17.85    0.83 
   4   6  -2   16.55    0.85 
   4   6  -2   15.84    0.85 
  -4  -6   2   17.55    0.80 
  -4  -6   2   16.36    0.83 
  -4  -6   2   17.45    0.86 
  -4  -6   2   16.57    0.85 
  -4  -6   2   15.90    0.77 
   3   6  -2    5.29    0.37 
   3   6  -2    4.02    0.25 
   3   6  -2    4.82    0.36 
   3   6  -2    4.27    0.31 
   3   6  -2    4.67    0.35 
   3   6  -2    4.26    0.31 
  -3  -6   2    4.50    0.32 
  -3  -6   2    4.16    0.34 
  -3  -6   2    4.70    0.37 
  -3  -6   2    4.34    0.29 
  -3  -6   2    4.43    0.31 
   2   6  -2    3.36    0.29 
   2   6  -2    2.76    0.24 
   2   6  -2    3.52    0.29 
   2   6  -2    3.44    0.30 
   2   6  -2    3.30    0.22 
   2   6  -2    3.60    0.29 
  -2  -6   2    3.56    0.26 
  -2  -6   2    3.46    0.34 
  -2  -6   2    3.28    0.25 
  -2  -6   2    3.00    0.24 
  -2  -6   2    3.31    0.32 
  -2  -6   2    3.46    0.29 
   1   6  -2    0.96    0.13 
   1   6  -2    0.69    0.16 
   1   6  -2    0.64    0.14 
   1   6  -2    1.24    0.22 
   1   6  -2    1.12    0.19 
   1   6  -2    0.78    0.15 
  -1  -6   2    1.22    0.21 
  -1  -6   2    0.61    0.12 
  -1  -6   2    0.87    0.16 
  -1  -6   2    1.53    0.23 
  -1  -6   2    0.93    0.14 
   0   6  -2   14.06    0.74 
   0   6  -2   14.40    0.67 
   0   6  -2   13.71    0.67 
   0   6  -2   14.04    0.71 
   0   6  -2   13.61    0.70 
   0  -6   2   13.82    0.62 
   0  -6   2   13.41    0.65 
   0  -6   2   13.80    0.71 
   0  -6   2   14.08    0.70 
   0  -6   2   14.52    0.68 
  -1   6  -2    1.52    0.28 
  -1   6  -2    1.63    0.22 
  -1   6  -2    2.01    0.20 
  -1   6  -2    2.12    0.29 
  -1   6  -2    1.95    0.23 
   1  -6   2    1.69    0.20 
   1  -6   2    1.92    0.26 
   1  -6   2    1.63    0.21 
   1  -6   2    1.71    0.16 
   1  -6   2    1.46    0.23 
  -2   6  -2    1.63    0.15 
  -2   6  -2    2.11    0.27 
  -2   6  -2    2.17    0.22 
  -2   6  -2    1.66    0.27 
   2  -6   2    2.38    0.32 
   2  -6   2    2.31    0.26 
   2  -6   2    2.58    0.33 
   2  -6   2    1.77    0.19 
  -3   6  -2    0.48    0.16 
  -3   6  -2    0.64    0.18 
  -3   6  -2    0.35    0.22 
  -3   6  -2    0.46    0.15 
  -3   6  -2    0.54    0.10 
  -3   6  -2    0.47    0.12 
   3  -6   2    0.75    0.18 
   3  -6   2    0.76    0.15 
   3  -6   2    0.58    0.18 
   3  -6   2    0.62    0.15 
  -4   6  -2    3.36    0.22 
  -4   6  -2    3.62    0.35 
  -4   6  -2    3.72    0.40 
  -4   6  -2    3.89    0.34 
   4  -6   2    3.98    0.42 
   4  -6   2    3.88    0.34 
  -5   6  -2    0.48    0.12 
  -5   6  -2    0.46    0.24 
  -5   6  -2    0.24    0.14 
   5  -6   2    0.54    0.16 
   5  -6   2    0.35    0.17 
  -6   6  -2    0.24    0.13 
  -6   6  -2    0.33    0.26 
  -6   6  -2    0.44    0.20 
   6  -6   2    0.29    0.23 
   6  -6   2    0.51    0.19 
  -7   6  -2    2.35    0.39 
  -7   6  -2    2.69    0.43 
   7  -6   2    1.96    0.40 
   7  -6   2    2.50    0.38 
  -8   6  -2    0.15    0.17 
  -8   6  -2   -0.36    0.21 
   8  -6   2    0.17    0.22 
   8  -6   2    0.23    0.25 
   9   5  -2    1.58    0.33 
   9   5  -2    2.05    0.47 
  -9  -5   2    1.55    0.25 
  -9  -5   2    1.26    0.26 
  -9  -5   2    1.69    0.37 
  -9  -5   2    1.28    0.22 
   8   5  -2    0.34    0.17 
   8   5  -2    0.30    0.17 
  -8  -5   2    0.27    0.12 
  -8  -5   2    0.16    0.15 
  -8  -5   2    0.09    0.12 
  -8  -5   2    0.01    0.12 
   7   5  -2    4.31    0.41 
   7   5  -2    3.51    0.35 
   7   5  -2    3.76    0.33 
  -7  -5   2    3.51    0.29 
  -7  -5   2    3.61    0.39 
  -7  -5   2    4.14    0.35 
  -7  -5   2    4.16    0.35 
   6   5  -2    0.48    0.15 
   6   5  -2    0.46    0.14 
   6   5  -2    0.62    0.18 
  -6  -5   2    0.40    0.15 
  -6  -5   2    0.22    0.11 
  -6  -5   2    0.06    0.09 
  -6  -5   2    0.18    0.13 
   5   5  -2    4.00    0.34 
   5   5  -2    4.19    0.38 
   5   5  -2    4.59    0.35 
   5   5  -2    4.23    0.34 
   5   5  -2    4.63    0.37 
  -5  -5   2    4.88    0.29 
  -5  -5   2    4.13    0.34 
  -5  -5   2    5.04    0.37 
  -5  -5   2    5.06    0.34 
  -5  -5   2    4.65    0.38 
   4   5  -2   18.19    0.89 
   4   5  -2   18.71    0.91 
   4   5  -2   17.90    0.87 
   4   5  -2   18.85    0.92 
   4   5  -2   18.39    0.79 
   4   5  -2   18.88    0.88 
  -4  -5   2   18.16    0.84 
  -4  -5   2   17.83    0.88 
  -4  -5   2   19.15    0.86 
  -4  -5   2   18.42    0.91 
  -4  -5   2   19.08    0.79 
  -4  -5   2   19.08    0.90 
   3   5  -2   -0.09    0.07 
   3   5  -2    0.21    0.09 
   3   5  -2   -0.04    0.04 
   3   5  -2    0.04    0.09 
   3   5  -2    0.04    0.08 
   3   5  -2   -0.04    0.05 
  -3  -5   2    0.00    0.08 
  -3  -5   2   -0.04    0.05 
  -3  -5   2   -0.02    0.07 
  -3  -5   2    0.04    0.07 
  -3  -5   2   -0.02    0.06 
   2   5  -2    0.08    0.07 
   2   5  -2   -0.10    0.05 
   2   5  -2   -0.01    0.06 
   2   5  -2    0.01    0.07 
   2   5  -2    0.05    0.05 
  -2  -5   2   -0.03    0.07 
  -2  -5   2   -0.04    0.06 
  -2  -5   2    0.03    0.07 
  -2  -5   2    0.02    0.05 
  -2  -5   2    0.00    0.08 
   1   5  -2    4.34    0.27 
   1   5  -2    3.73    0.31 
   1   5  -2    3.85    0.27 
   1   5  -2    3.84    0.23 
   1   5  -2    4.21    0.30 
   1   5  -2    4.12    0.29 
  -1  -5   2    4.20    0.26 
  -1  -5   2    4.26    0.29 
  -1  -5   2    4.03    0.30 
  -1  -5   2    4.44    0.33 
  -1  -5   2    4.49    0.27 
  -1  -5   2    3.91    0.25 
   0   5  -2    4.93    0.33 
   0   5  -2    4.94    0.30 
   0   5  -2    5.09    0.29 
   0   5  -2    4.49    0.34 
   0   5  -2    4.59    0.32 
   0  -5   2    4.42    0.28 
   0  -5   2    5.03    0.33 
   0  -5   2    4.35    0.31 
   0  -5   2    4.93    0.26 
   0  -5   2    4.94    0.29 
  -1   5  -2    9.69    0.54 
  -1   5  -2   10.33    0.50 
  -1   5  -2    9.58    0.53 
  -1   5  -2   10.38    0.56 
  -1   5  -2    9.35    0.50 
   1  -5   2    9.25    0.52 
   1  -5   2    9.83    0.48 
   1  -5   2    9.90    0.54 
   1  -5   2   10.52    0.51 
   1  -5   2    9.68    0.44 
  -2   5  -2   16.67    0.81 
  -2   5  -2   15.78    0.76 
  -2   5  -2   16.85    0.78 
  -2   5  -2   16.47    0.81 
  -2   5  -2   16.07    0.68 
   2  -5   2   16.64    0.81 
   2  -5   2   16.15    0.76 
   2  -5   2   16.66    0.75 
   2  -5   2   16.11    0.79 
  -3   5  -2   12.34    0.63 
  -3   5  -2   12.37    0.65 
  -3   5  -2   11.83    0.66 
  -3   5  -2   13.46    0.76 
  -3   5  -2   11.68    0.53 
  -3   5  -2   11.86    0.67 
   3  -5   2   11.69    0.65 
   3  -5   2   13.11    0.64 
   3  -5   2   11.98    0.61 
   3  -5   2   11.90    0.67 
  -4   5  -2    6.34    0.42 
  -4   5  -2    7.13    0.48 
  -4   5  -2    6.60    0.45 
  -4   5  -2    6.02    0.44 
  -4   5  -2    6.70    0.37 
  -4   5  -2    7.05    0.51 
   4  -5   2    6.11    0.45 
   4  -5   2    6.82    0.50 
   4  -5   2    6.82    0.44 
   4  -5   2    6.16    0.40 
  -5   5  -2    0.07    0.14 
  -5   5  -2    0.08    0.11 
  -5   5  -2   -0.01    0.12 
   5  -5   2    0.06    0.10 
   5  -5   2    0.11    0.14 
  -6   5  -2    2.86    0.32 
  -6   5  -2    3.10    0.43 
  -6   5  -2    2.73    0.25 
  -6   5  -2    3.72    0.47 
   6  -5   2    3.10    0.41 
  -7   5  -2    1.01    0.26 
  -7   5  -2    0.95    0.34 
   7  -5   2    0.82    0.22 
   7  -5   2    0.67    0.25 
  -8   5  -2    1.00    0.31 
  -8   5  -2    0.77    0.21 
  -8   5  -2    0.66    0.24 
   8  -5   2    0.49    0.24 
   8  -5   2    0.13    0.18 
   9   4  -2    9.71    0.76 
   9   4  -2    9.72    0.68 
  -9  -4   2   10.73    0.65 
  -9  -4   2    9.73    0.57 
  -9  -4   2   10.49    0.75 
   8   4  -2    0.16    0.18 
   8   4  -2    0.39    0.14 
  -8  -4   2    0.19    0.12 
  -8  -4   2   -0.01    0.12 
  -8  -4   2   -0.11    0.15 
  -8  -4   2    0.25    0.15 
   7   4  -2    0.53    0.16 
   7   4  -2    0.66    0.21 
   7   4  -2    0.75    0.20 
  -7  -4   2    0.65    0.21 
  -7  -4   2    0.94    0.18 
  -7  -4   2    0.55    0.16 
  -7  -4   2    0.71    0.15 
   6   4  -2    3.60    0.32 
   6   4  -2    4.08    0.36 
   6   4  -2    3.63    0.37 
   6   4  -2    3.57    0.30 
  -6  -4   2    2.91    0.29 
  -6  -4   2    4.06    0.32 
  -6  -4   2    3.70    0.26 
  -6  -4   2    3.27    0.29 
  -6  -4   2    3.80    0.38 
   5   4  -2    0.00    0.13 
   5   4  -2    0.07    0.10 
   5   4  -2    0.21    0.11 
   5   4  -2    0.17    0.11 
   5   4  -2    0.13    0.11 
  -5  -4   2    0.03    0.08 
  -5  -4   2    0.03    0.09 
  -5  -4   2    0.03    0.09 
  -5  -4   2    0.12    0.10 
  -5  -4   2    0.09    0.13 
  -5  -4   2    0.10    0.08 
   4   4  -2    3.27    0.26 
   4   4  -2    3.18    0.25 
   4   4  -2    2.59    0.19 
   4   4  -2    2.90    0.26 
   4   4  -2    3.20    0.26 
   4   4  -2    3.63    0.28 
  -4  -4   2    2.66    0.26 
  -4  -4   2    2.75    0.27 
  -4  -4   2    2.74    0.22 
  -4  -4   2    3.06    0.20 
  -4  -4   2    2.76    0.24 
  -4  -4   2    3.14    0.27 
   3   4  -2   36.85    1.54 
   3   4  -2   36.42    1.51 
   3   4  -2   36.55    1.51 
   3   4  -2   35.89    1.54 
   3   4  -2   36.27    1.44 
  -3  -4   2   35.32    1.49 
  -3  -4   2   35.95    1.53 
  -3  -4   2   36.79    1.54 
  -3  -4   2   36.82    1.53 
  -3  -4   2   37.28    1.50 
  -3  -4   2   37.23    1.44 
   2   4  -2    4.11    0.22 
   2   4  -2    4.36    0.29 
   2   4  -2    4.17    0.26 
   2   4  -2    4.19    0.29 
   2   4  -2    4.12    0.26 
   2   4  -2    4.42    0.30 
  -2  -4   2    3.97    0.36 
  -2  -4   2    3.52    0.26 
  -2  -4   2    4.46    0.31 
  -2  -4   2    4.40    0.29 
  -2  -4   2    4.61    0.27 
   1   4  -2    0.12    0.08 
   1   4  -2    0.18    0.08 
   1   4  -2    0.14    0.05 
   1   4  -2    0.09    0.08 
   1   4  -2    0.11    0.07 
   1   4  -2    0.10    0.07 
  -1  -4   2    0.15    0.09 
  -1  -4   2    0.09    0.07 
  -1  -4   2    0.11    0.07 
  -1  -4   2    0.15    0.07 
  -1  -4   2    0.15    0.09 
   0   4  -2    4.52    0.29 
   0   4  -2    4.53    0.26 
   0   4  -2    3.92    0.25 
   0   4  -2    4.47    0.28 
   0   4  -2    4.49    0.31 
   0  -4   2    4.07    0.26 
   0  -4   2    4.25    0.25 
   0  -4   2    4.55    0.28 
   0  -4   2    4.02    0.22 
   0  -4   2    4.42    0.29 
  -1   4  -2   34.23    1.41 
  -1   4  -2   36.40    1.51 
  -1   4  -2   37.07    1.52 
  -1   4  -2   36.03    1.56 
  -1   4  -2   35.16    1.47 
  -1   4  -2   36.57    1.47 
   1  -4   2   37.29    1.50 
   1  -4   2   35.92    1.41 
   1  -4   2   36.29    1.47 
   1  -4   2   37.09    1.46 
   1  -4   2   36.86    1.51 
  -2   4  -2   18.50    0.82 
  -2   4  -2   17.64    0.73 
  -2   4  -2   18.41    0.82 
  -2   4  -2   18.97    0.86 
  -2   4  -2   18.09    0.85 
   2  -4   2   18.12    0.80 
   2  -4   2   17.40    0.85 
   2  -4   2   18.12    0.84 
   2  -4   2   19.01    0.82 
  -3   4  -2    0.88    0.18 
  -3   4  -2    1.38    0.23 
  -3   4  -2    1.27    0.17 
  -3   4  -2    1.00    0.11 
  -3   4  -2    1.04    0.19 
  -3   4  -2    1.22    0.19 
   3  -4   2    0.79    0.13 
   3  -4   2    1.57    0.26 
   3  -4   2    0.72    0.15 
   3  -4   2    1.18    0.19 
  -4   4  -2   21.13    1.06 
  -4   4  -2   22.21    1.06 
  -4   4  -2   21.11    0.90 
  -4   4  -2   22.92    1.04 
   4  -4   2   21.56    1.06 
   4  -4   2   22.73    1.08 
   4  -4   2   22.10    1.05 
   4  -4   2   22.09    1.01 
  -5   4  -2    3.44    0.33 
  -5   4  -2    3.53    0.37 
   5  -4   2    3.40    0.32 
   5  -4   2    3.17    0.33 
   5  -4   2    3.02    0.37 
  -6   4  -2    4.07    0.38 
  -6   4  -2    3.91    0.34 
  -6   4  -2    4.32    0.43 
   6  -4   2    4.47    0.38 
   6  -4   2    4.25    0.43 
  -7   4  -2    0.43    0.17 
  -7   4  -2    0.51    0.24 
  -7   4  -2    0.27    0.15 
   7  -4   2    0.58    0.20 
   7  -4   2    0.33    0.18 
  -8   4  -2    0.01    0.17 
  -8   4  -2    0.05    0.15 
  -8   4  -2   -0.08    0.17 
   8  -4   2    0.29    0.20 
   8  -4   2   -0.12    0.15 
   9   3  -2    3.62    0.53 
  -9  -3   2    3.84    0.58 
  -9  -3   2    4.71    0.40 
  -9  -3   2    3.76    0.36 
   8   3  -2    0.89    0.25 
   8   3  -2    1.24    0.31 
  -8  -3   2    1.12    0.24 
  -8  -3   2    0.81    0.22 
  -8  -3   2    0.86    0.25 
  -8  -3   2    0.83    0.18 
   7   3  -2    0.26    0.13 
   7   3  -2    0.31    0.18 
   7   3  -2    0.03    0.12 
  -7  -3   2    0.37    0.13 
  -7  -3   2    0.30    0.19 
  -7  -3   2    0.33    0.13 
  -7  -3   2    0.21    0.13 
   6   3  -2    4.56    0.32 
   6   3  -2    4.21    0.38 
   6   3  -2    4.56    0.36 
   6   3  -2    4.14    0.39 
  -6  -3   2    4.76    0.41 
  -6  -3   2    4.40    0.33 
  -6  -3   2    4.11    0.29 
  -6  -3   2    3.99    0.31 
  -6  -3   2    4.15    0.34 
   5   3  -2    1.64    0.26 
   5   3  -2    1.33    0.20 
   5   3  -2    1.18    0.21 
   5   3  -2    1.05    0.20 
   5   3  -2    1.23    0.21 
  -5  -3   2    1.02    0.19 
  -5  -3   2    1.47    0.19 
  -5  -3   2    1.18    0.22 
  -5  -3   2    1.20    0.19 
  -5  -3   2    2.03    0.32 
  -5  -3   2    1.66    0.18 
   4   3  -2    0.01    0.17 
   4   3  -2    0.04    0.08 
   4   3  -2   -0.04    0.07 
   4   3  -2    0.02    0.08 
  -4  -3   2   -0.08    0.06 
  -4  -3   2    0.05    0.07 
  -4  -3   2   -0.06    0.07 
  -4  -3   2    0.00    0.06 
  -4  -3   2    0.07    0.10 
   3   3  -2   -0.01    0.05 
   3   3  -2    0.11    0.07 
   3   3  -2    0.18    0.08 
   3   3  -2    0.12    0.05 
   3   3  -2    0.03    0.07 
   3   3  -2    0.09    0.08 
  -3  -3   2    0.05    0.07 
  -3  -3   2    0.02    0.06 
  -3  -3   2    0.04    0.05 
  -3  -3   2   -0.07    0.07 
  -3  -3   2    0.02    0.07 
  -3  -3   2    0.04    0.10 
   2   3  -2    1.53    0.17 
   2   3  -2    1.47    0.11 
   2   3  -2    1.77    0.18 
   2   3  -2    1.58    0.17 
   2   3  -2    1.65    0.17 
   2   3  -2    1.74    0.15 
  -2  -3   2    1.53    0.15 
  -2  -3   2    1.65    0.12 
  -2  -3   2    1.48    0.14 
  -2  -3   2    1.43    0.16 
  -2  -3   2    1.86    0.22 
  -2  -3   2    1.61    0.17 
   1   3  -2    0.08    0.07 
   1   3  -2    0.14    0.06 
   1   3  -2    0.24    0.09 
   1   3  -2    0.08    0.04 
   1   3  -2    0.16    0.07 
   1   3  -2    0.08    0.08 
  -1  -3   2    0.08    0.07 
  -1  -3   2    0.11    0.07 
  -1  -3   2    0.12    0.07 
  -1  -3   2    0.14    0.06 
  -1  -3   2    0.06    0.05 
   0   3  -2   29.85    1.22 
   0   3  -2   30.53    1.19 
   0   3  -2   28.89    1.23 
   0   3  -2   30.59    1.22 
   0   3  -2   27.57    1.19 
   0  -3   2   31.92    1.19 
   0  -3   2   28.75    1.19 
   0  -3   2   28.98    1.23 
   0  -3   2   29.67    1.22 
   0  -3   2   30.71    1.22 
   0  -3   2   29.06    1.16 
  -1   3  -2    0.18    0.08 
  -1   3  -2    0.22    0.08 
  -1   3  -2    0.28    0.10 
  -1   3  -2    0.36    0.06 
  -1   3  -2    0.20    0.09 
  -1   3  -2    0.14    0.08 
   1  -3   2    0.17    0.07 
   1  -3   2    0.08    0.06 
   1  -3   2    0.12    0.07 
   1  -3   2    0.12    0.07 
   1  -3   2    0.24    0.05 
  -2   3  -2   -0.01    0.06 
  -2   3  -2    0.05    0.06 
  -2   3  -2    0.08    0.08 
  -2   3  -2    0.12    0.04 
  -2   3  -2    0.10    0.07 
   2  -3   2    0.28    0.08 
   2  -3   2    0.06    0.09 
   2  -3   2    0.06    0.08 
   2  -3   2    0.02    0.06 
  -3   3  -2   16.47    0.79 
  -3   3  -2   15.94    0.76 
  -3   3  -2   16.23    0.75 
  -3   3  -2   15.42    0.78 
  -3   3  -2   15.67    0.67 
   3  -3   2   17.30    0.80 
   3  -3   2   16.51    0.75 
   3  -3   2   17.49    0.76 
   3  -3   2   16.56    0.78 
  -4   3  -2    0.17    0.14 
  -4   3  -2    0.07    0.10 
  -4   3  -2    0.25    0.13 
   4  -3   2    0.13    0.11 
   4  -3   2    0.10    0.10 
   4  -3   2   -0.02    0.07 
  -5   3  -2   17.60    0.91 
  -5   3  -2   16.31    0.88 
  -5   3  -2   18.07    0.88 
  -5   3  -2   16.78    0.83 
   5  -3   2   16.54    0.83 
   5  -3   2   18.47    0.86 
   5  -3   2   16.70    0.90 
  -6   3  -2    0.40    0.17 
  -6   3  -2    0.10    0.15 
   6  -3   2    0.47    0.17 
   6  -3   2    0.48    0.21 
  -7   3  -2    9.49    0.60 
  -7   3  -2    7.83    0.54 
  -7   3  -2    9.36    0.67 
   7  -3   2    9.09    0.61 
   7  -3   2    8.41    0.64 
  -8   3  -2    0.30    0.17 
  -8   3  -2    0.02    0.15 
  -8   3  -2    0.16    0.15 
  -8   3  -2    0.27    0.16 
   8  -3   2    0.27    0.18 
   8  -3   2    0.51    0.20 
  -9   3  -2    1.41    0.32 
  -9   3  -2    1.30    0.34 
  -9   3  -2    1.14    0.26 
   9  -3   2    1.35    0.38 
   9  -3   2    1.16    0.34 
   9   2  -2    0.24    0.17 
   9   2  -2    0.14    0.14 
  -9  -2   2    0.12    0.16 
  -9  -2   2    0.05    0.22 
  -9  -2   2   -0.13    0.11 
   8   2  -2   -0.02    0.12 
   8   2  -2    0.26    0.17 
  -8  -2   2    0.23    0.14 
  -8  -2   2    0.02    0.10 
  -8  -2   2    0.01    0.12 
  -8  -2   2    0.18    0.15 
   7   2  -2    3.62    0.34 
   7   2  -2    3.52    0.38 
  -7  -2   2    2.28    0.25 
  -7  -2   2    3.00    0.40 
  -7  -2   2    3.05    0.32 
  -7  -2   2    3.23    0.28 
   6   2  -2   11.18    0.67 
   6   2  -2   11.26    0.63 
   6   2  -2   10.30    0.64 
  -6  -2   2   11.12    0.53 
  -6  -2   2   10.71    0.61 
  -6  -2   2   10.67    0.66 
  -6  -2   2    9.69    0.66 
  -6  -2   2   10.15    0.56 
  -6  -2   2   10.93    0.58 
   5   2  -2    3.90    0.34 
   5   2  -2    3.22    0.30 
   5   2  -2    3.43    0.29 
   5   2  -2    3.27    0.28 
  -5  -2   2    2.95    0.27 
  -5  -2   2    3.36    0.27 
  -5  -2   2    3.23    0.22 
  -5  -2   2    2.80    0.28 
  -5  -2   2    3.30    0.32 
  -5  -2   2    3.33    0.25 
   4   2  -2    0.04    0.08 
   4   2  -2   -0.01    0.07 
   4   2  -2    0.11    0.08 
   4   2  -2   -0.02    0.06 
   4   2  -2    0.07    0.08 
  -4  -2   2   -0.04    0.07 
  -4  -2   2    0.02    0.09 
  -4  -2   2    0.08    0.07 
  -4  -2   2    0.08    0.08 
  -4  -2   2   -0.04    0.05 
  -4  -2   2   -0.07    0.07 
   3   2  -2    1.19    0.16 
   3   2  -2    1.36    0.20 
   3   2  -2    0.90    0.13 
   3   2  -2    1.21    0.16 
   3   2  -2    0.99    0.15 
  -3  -2   2    1.03    0.10 
  -3  -2   2    0.94    0.15 
  -3  -2   2    1.22    0.18 
  -3  -2   2    1.05    0.16 
  -3  -2   2    1.01    0.17 
   2   2  -2   11.89    0.50 
   2   2  -2   11.84    0.55 
   2   2  -2   12.04    0.57 
   2   2  -2   12.57    0.57 
   2   2  -2   12.33    0.55 
   2   2  -2   12.64    0.58 
  -2  -2   2   12.36    0.50 
  -2  -2   2   12.79    0.57 
  -2  -2   2   11.89    0.57 
  -2  -2   2   13.09    0.58 
  -2  -2   2   12.59    0.55 
  -2  -2   2   12.95    0.56 
   1   2  -2    0.39    0.09 
   1   2  -2    0.26    0.07 
   1   2  -2    0.37    0.09 
   1   2  -2    0.34    0.08 
   1   2  -2    0.32    0.08 
  -1  -2   2    0.27    0.07 
  -1  -2   2    0.28    0.07 
  -1  -2   2    0.50    0.10 
  -1  -2   2    0.42    0.10 
  -1  -2   2    0.23    0.08 
   0   2  -2    0.48    0.10 
   0   2  -2    0.26    0.09 
   0   2  -2    0.32    0.07 
   0   2  -2    0.44    0.07 
   0   2  -2    0.43    0.10 
   0  -2   2    0.30    0.07 
   0  -2   2    0.38    0.10 
   0  -2   2    0.38    0.09 
   0  -2   2    0.45    0.09 
   0  -2   2    0.31    0.06 
   0  -2   2    0.45    0.04 
   1  -2   2  276.24   10.44 
  -2   2  -2    0.16    0.09 
  -2   2  -2   -0.01    0.07 
  -2   2  -2    0.07    0.07 
  -2   2  -2    0.10    0.06 
   2  -2   2    0.01    0.06 
   2  -2   2    0.05    0.06 
   2  -2   2    0.00    0.05 
  -3   2  -2    6.41    0.35 
  -3   2  -2    6.36    0.39 
  -3   2  -2    6.93    0.38 
  -3   2  -2    6.30    0.39 
   3  -2   2    6.42    0.39 
   3  -2   2    6.43    0.36 
   3  -2   2    6.60    0.36 
  -4   2  -2   14.95    0.71 
  -4   2  -2   14.50    0.75 
  -4   2  -2   15.39    0.77 
   4  -2   2   15.23    0.73 
   4  -2   2   16.60    0.87 
   4  -2   2   15.87    0.73 
  -5   2  -2   12.43    0.68 
  -5   2  -2   12.36    0.63 
  -5   2  -2   12.40    0.66 
  -5   2  -2   11.71    0.69 
   5  -2   2   12.73    0.65 
   5  -2   2   12.29    0.65 
   5  -2   2   11.61    0.68 
  -6   2  -2    0.16    0.12 
  -6   2  -2   -0.02    0.08 
  -6   2  -2    0.02    0.10 
  -6   2  -2   -0.07    0.13 
   6  -2   2   -0.15    0.11 
   6  -2   2   -0.05    0.10 
  -7   2  -2    0.69    0.19 
  -7   2  -2    0.88    0.25 
  -7   2  -2    0.82    0.17 
   7  -2   2    0.21    0.17 
   7  -2   2    0.67    0.20 
  -8   2  -2    0.47    0.18 
  -8   2  -2    0.47    0.15 
  -8   2  -2    0.13    0.13 
  -8   2  -2    0.41    0.19 
   8  -2   2    0.89    0.23 
   8  -2   2    0.37    0.18 
  -9   2  -2    1.71    0.33 
  -9   2  -2    1.67    0.31 
   9  -2   2    1.21    0.29 
   9  -2   2    1.56    0.38 
   9   1  -2    2.51    0.41 
   9   1  -2    2.13    0.41 
  -9  -1   2    2.23    0.28 
  -9  -1   2    2.19    0.36 
  -9  -1   2    2.63    0.33 
  -9  -1   2    2.52    0.42 
   8   1  -2    0.10    0.15 
   8   1  -2   -0.05    0.11 
  -8  -1   2   -0.04    0.13 
  -8  -1   2   -0.02    0.10 
  -8  -1   2    0.26    0.19 
  -8  -1   2   -0.14    0.19 
   7   1  -2    0.14    0.18 
   7   1  -2    0.07    0.13 
  -7  -1   2    0.16    0.12 
  -7  -1   2    0.09    0.16 
  -7  -1   2    0.08    0.12 
  -7  -1   2    0.10    0.10 
   6   1  -2    3.44    0.58 
   6   1  -2    4.10    0.39 
   6   1  -2    4.39    0.36 
  -6  -1   2    4.53    0.34 
  -6  -1   2    4.13    0.31 
  -6  -1   2    4.64    0.41 
  -6  -1   2    3.89    0.29 
  -6  -1   2    4.41    0.36 
  -6  -1   2    4.38    0.36 
   5   1  -2    5.10    0.38 
   5   1  -2    5.75    0.42 
   5   1  -2    6.27    0.39 
   5   1  -2    5.11    0.36 
  -5  -1   2    5.33    0.37 
  -5  -1   2    4.97    0.35 
  -5  -1   2    5.34    0.41 
  -5  -1   2    5.55    0.36 
  -5  -1   2    5.51    0.39 
   4   1  -2    2.93    0.27 
   4   1  -2    2.78    0.26 
   4   1  -2    2.90    0.24 
   4   1  -2    2.92    0.24 
  -4  -1   2    2.82    0.25 
  -4  -1   2    3.03    0.22 
  -4  -1   2    2.92    0.24 
  -4  -1   2    3.06    0.23 
  -4  -1   2    3.01    0.27 
   3   1  -2   18.02    0.83 
   3   1  -2   19.77    0.81 
   3   1  -2   18.16    0.81 
   3   1  -2   18.29    0.80 
   3   1  -2   18.05    0.83 
  -3  -1   2   18.17    0.81 
  -3  -1   2   18.01    0.80 
  -3  -1   2   18.55    0.83 
   2   1  -2    2.49    0.17 
   2   1  -2    2.61    0.18 
   2   1  -2    2.69    0.20 
   2   1  -2    2.08    0.18 
   2   1  -2    2.13    0.17 
  -2  -1   2    2.40    0.17 
  -2  -1   2    2.44    0.19 
  -2  -1   2    2.45    0.19 
  -2  -1   2    2.26    0.18 
  -2  -1   2    2.49    0.13 
  -2  -1   2    2.42    0.17 
   1   1  -2  113.76    4.19 
   1   1  -2  104.36    4.17 
   1   1  -2  106.19    4.19 
   1   1  -2  107.54    4.13 
   1   1  -2  105.77    4.18 
  -1  -1   2  106.78    4.17 
  -1  -1   2  115.42    4.18 
  -1  -1   2  114.21    4.19 
  -1  -1   2  110.73    4.19 
  -1  -1   2  112.56    4.13 
   0   1  -2    0.46    0.06 
   0   1  -2    0.48    0.08 
   0   1  -2    0.51    0.05 
   0   1  -2    0.50    0.07 
   0   1  -2    0.47    0.06 
   0   1  -2    0.51    0.07 
   0  -1   2    0.59    0.08 
   0  -1   2    0.59    0.08 
   0  -1   2    0.53    0.06 
   0  -1   2    0.43    0.06 
   0  -1   2    0.47    0.04 
  -1   1  -2  972.58   38.24 
  -1   1  -2  949.23   37.85 
   1  -1   2  947.02   37.85 
   1  -1   2 1000.00   38.29 
  -2   1  -2   23.46    1.01 
  -2   1  -2   23.93    1.01 
  -2   1  -2   24.62    0.99 
  -2   1  -2   23.87    1.00 
   2  -1   2   24.76    1.00 
   2  -1   2   25.62    1.00 
   2  -1   2   24.31    1.01 
  -3   1  -2    1.68    0.18 
  -3   1  -2    1.89    0.20 
  -3   1  -2    1.59    0.15 
  -3   1  -2    1.98    0.18 
   3  -1   2    1.76    0.16 
   3  -1   2    2.07    0.20 
   3  -1   2    1.76    0.18 
   3  -1   2    1.94    0.17 
  -4   1  -2   -0.06    0.07 
  -4   1  -2    0.04    0.06 
  -4   1  -2    0.03    0.07 
  -4   1  -2    0.02    0.09 
   4  -1   2    0.01    0.07 
   4  -1   2   -0.07    0.06 
   4  -1   2   -0.03    0.07 
   4  -1   2   -0.05    0.08 
  -5   1  -2   19.45    0.93 
  -5   1  -2   18.45    0.81 
  -5   1  -2   17.71    0.83 
  -5   1  -2   17.50    0.89 
  -5   1  -2   17.75    0.86 
   5  -1   2   18.39    0.87 
   5  -1   2   18.50    0.90 
   5  -1   2   18.43    0.91 
   5  -1   2   18.21    0.87 
  -6   1  -2   -0.01    0.11 
  -6   1  -2    0.29    0.16 
  -6   1  -2    0.05    0.08 
  -6   1  -2    0.10    0.09 
   6  -1   2    0.15    0.13 
   6  -1   2    0.11    0.13 
   6  -1   2    0.10    0.10 
  -7   1  -2    4.90    0.45 
  -7   1  -2    3.94    0.30 
  -7   1  -2    4.17    0.37 
   7  -1   2    3.94    0.42 
   7  -1   2    4.81    0.40 
  -8   1  -2    0.02    0.10 
  -8   1  -2    0.23    0.17 
   8  -1   2    0.20    0.14 
   8  -1   2    0.29    0.16 
  -9   1  -2    2.11    0.40 
  -9   1  -2    2.64    0.37 
  -9   1  -2    1.79    0.32 
   9  -1   2    2.15    0.39 
   9  -1   2    2.17    0.42 
   9   0  -2    0.90    0.26 
   9   0  -2    0.85    0.32 
  -9   0   2    1.21    0.27 
  -9   0   2    1.55    0.27 
  -9   0   2    0.85    0.28 
  -9   0   2    1.01    0.22 
   8   0  -2    5.18    0.46 
   8   0  -2    5.88    0.53 
  -8   0   2    6.32    0.55 
  -8   0   2    6.58    0.50 
  -8   0   2    5.34    0.43 
  -8   0   2    6.08    0.42 
   7   0  -2    1.36    0.30 
   7   0  -2    1.61    0.29 
  -7   0   2    1.43    0.27 
  -7   0   2    1.64    0.34 
  -7   0   2    0.89    0.24 
   6   0  -2    0.06    0.11 
   6   0  -2   -0.14    0.09 
   6   0  -2    0.11    0.13 
  -6   0   2    0.20    0.10 
  -6   0   2    0.10    0.10 
  -6   0   2    0.01    0.13 
  -6   0   2    0.27    0.17 
  -6   0   2    0.31    0.14 
   5   0  -2    3.42    0.27 
   5   0  -2    3.18    0.28 
   5   0  -2    2.75    0.31 
   5   0  -2    3.09    0.29 
  -5   0   2    3.50    0.33 
  -5   0   2    3.18    0.25 
  -5   0   2    3.21    0.28 
  -5   0   2    3.45    0.29 
  -5   0   2    2.55    0.27 
   4   0  -2    2.43    0.31 
   4   0  -2    2.01    0.26 
   4   0  -2    2.11    0.20 
   4   0  -2    1.91    0.23 
  -4   0   2    1.86    0.21 
  -4   0   2    1.88    0.19 
  -4   0   2    1.57    0.21 
  -4   0   2    1.74    0.17 
  -4   0   2    2.34    0.30 
   3   0  -2  111.33    4.35 
   3   0  -2  115.24    4.33 
   3   0  -2  112.20    4.35 
   3   0  -2  112.18    4.34 
  -3   0   2  111.80    4.34 
  -3   0   2  110.32    4.32 
  -3   0   2  111.03    4.38 
  -3   0   2  111.22    4.34 
  -3   0   2  114.18    4.36 
   2   0  -2    0.60    0.10 
   2   0  -2    0.74    0.10 
   2   0  -2    0.55    0.10 
   2   0  -2    0.62    0.11 
  -2   0   2    0.54    0.09 
  -2   0   2    0.67    0.12 
  -2   0   2    0.69    0.11 
  -2   0   2    0.69    0.11 
  -2   0   2    0.43    0.08 
   1   0  -2   31.28    1.24 
   1   0  -2   31.51    1.24 
   1   0  -2   30.60    1.23 
   1   0  -2   32.04    1.23 
   1   0  -2   31.60    1.25 
  -1   0   2   31.88    1.23 
  -1   0   2   30.92    1.24 
  -1   0   2   32.18    1.24 
  -1   0   2   31.16    1.23 
  -1   0   2   32.10    1.25 
   0   0  -2    3.48    0.15 
   0   0  -2    3.34    0.15 
   0   0  -2    3.67    0.16 
   0   0  -2    3.66    0.15 
   0   0  -2    3.39    0.15 
   0   0   2    3.64    0.16 
   0   0   2    3.40    0.15 
   0   0   2    3.74    0.15 
   0   0   2    3.47    0.15 
   0   0   2    3.55    0.16 
   0   0   2    3.46    0.17 
   0   0   2    3.80    0.15 
  -1   0  -2  112.77    4.51 
   1   0   2  125.10    4.50 
  -2   0  -2   38.45    1.53 
  -2   0  -2   37.61    1.52 
  -2   0  -2   37.92    1.53 
  -2   0  -2   38.76    1.51 
   2   0   2   37.30    1.52 
   2   0   2   41.40    1.52 
   2   0   2   39.36    1.54 
   2   0   2   39.23    1.53 
  -3   0  -2    7.43    0.37 
  -3   0  -2    7.10    0.35 
  -3   0  -2    6.98    0.32 
  -3   0  -2    6.69    0.39 
   3   0   2    7.02    0.38 
   3   0   2    7.44    0.39 
   3   0   2    6.81    0.37 
   3   0   2    7.81    0.37 
  -4   0  -2   20.39    0.82 
  -4   0  -2   19.73    0.88 
  -4   0  -2   19.10    0.85 
  -4   0  -2   19.04    0.91 
  -4   0  -2   19.45    0.90 
   4   0   2   19.64    0.88 
   4   0   2   21.01    0.88 
   4   0   2   19.47    0.90 
   4   0   2   19.99    0.91 
  -5   0  -2    1.22    0.19 
  -5   0  -2    1.22    0.17 
  -5   0  -2    1.58    0.15 
  -5   0  -2    2.01    0.30 
  -5   0  -2    1.24    0.20 
   5   0   2    1.68    0.22 
   5   0   2    1.60    0.21 
   5   0   2    1.54    0.25 
   5   0   2    1.50    0.23 
  -6   0  -2    1.51    0.25 
  -6   0  -2    1.91    0.33 
  -6   0  -2    1.23    0.19 
  -6   0  -2    1.23    0.16 
   6   0   2    1.14    0.20 
   6   0   2    1.20    0.22 
   6   0   2    1.84    0.32 
  -7   0  -2    2.32    0.23 
  -7   0  -2    2.67    0.38 
  -7   0  -2    2.49    0.31 
   7   0   2    2.16    0.32 
   7   0   2    2.34    0.32 
   7   0   2    2.48    0.39 
  -8   0  -2    0.13    0.12 
  -8   0  -2    0.31    0.16 
  -8   0  -2    0.27    0.17 
   8   0   2    0.24    0.16 
   8   0   2    0.31    0.18 
  -9   0  -2    0.11    0.15 
  -9   0  -2    0.03    0.13 
  -9   0  -2    0.26    0.15 
   9   0   2    0.08    0.17 
   9   0   2    0.06    0.15 
   9  -1  -2    2.52    0.42 
   9  -1  -2    1.74    0.42 
  -9   1   2    2.15    0.40 
  -9   1   2    1.61    0.28 
  -9   1   2    2.01    0.29 
  -9   1   2    2.36    0.39 
   8  -1  -2    0.09    0.16 
   8  -1  -2    0.12    0.17 
  -8   1   2    0.52    0.19 
  -8   1   2   -0.14    0.13 
  -8   1   2    0.04    0.14 
   7  -1  -2    3.51    0.48 
   7  -1  -2    2.32    0.34 
  -7   1   2    2.81    0.36 
  -7   1   2    2.63    0.30 
  -7   1   2    2.65    0.38 
   6  -1  -2    1.23    0.25 
   6  -1  -2    1.43    0.24 
   6  -1  -2    1.48    0.32 
  -6   1   2    1.11    0.27 
  -6   1   2    1.57    0.27 
  -6   1   2    1.41    0.23 
   5  -1  -2   -0.14    0.07 
   5  -1  -2    0.00    0.11 
   5  -1  -2    0.02    0.08 
   5  -1  -2    0.08    0.08 
  -5   1   2    0.04    0.11 
  -5   1   2    0.01    0.07 
  -5   1   2    0.01    0.10 
  -5   1   2   -0.02    0.08 
  -5   1   2    0.17    0.10 
   4  -1  -2   14.24    0.72 
   4  -1  -2   14.50    0.70 
   4  -1  -2   15.21    0.71 
   4  -1  -2   13.95    0.73 
  -4   1   2   14.82    0.72 
  -4   1   2   14.37    0.72 
  -4   1   2   14.30    0.74 
  -4   1   2   14.85    0.69 
  -4   1   2   13.98    0.70 
   3  -1  -2    2.99    0.25 
   3  -1  -2    2.86    0.22 
   3  -1  -2    2.93    0.22 
   3  -1  -2    2.91    0.24 
  -3   1   2    2.93    0.23 
  -3   1   2    2.70    0.20 
  -3   1   2    2.60    0.24 
   2  -1  -2    2.74    0.18 
   2  -1  -2    2.85    0.21 
   2  -1  -2    3.15    0.19 
   2  -1  -2    2.76    0.21 
  -2   1   2    2.54    0.17 
  -2   1   2    2.59    0.20 
  -2   1   2    2.34    0.19 
   1  -1  -2  110.03    4.21 
   1  -1  -2  106.72    4.20 
   1  -1  -2  107.72    4.20 
   1  -1  -2  114.80    4.22 
  -1   1   2  111.74    4.22 
  -1   1   2  108.39    4.20 
  -1   1   2  115.71    4.22 
  -1   1   2  110.12    4.21 
   0  -1  -2  128.15    5.18 
   0  -1  -2  121.25    5.25 
   0   1   2  127.52    5.20 
   0   1   2  118.65    5.25 
  -1  -1  -2  157.68    6.69 
  -1  -1  -2  154.79    6.65 
   1   1   2  156.31    6.68 
   1   1   2  159.55    6.65 
  -2  -1  -2   -0.04    0.04 
  -2  -1  -2    0.02    0.05 
  -2  -1  -2   -0.01    0.05 
  -2  -1  -2    0.02    0.04 
   2   1   2   -0.02    0.04 
   2   1   2    0.07    0.04 
   2   1   2   -0.04    0.05 
   2   1   2    0.01    0.05 
  -3  -1  -2    7.98    0.41 
  -3  -1  -2    8.00    0.37 
  -3  -1  -2    8.03    0.41 
  -3  -1  -2    8.32    0.38 
  -3  -1  -2    8.17    0.39 
   3   1   2    7.73    0.41 
   3   1   2    7.39    0.38 
   3   1   2    8.33    0.42 
   3   1   2    8.05    0.40 
  -4  -1  -2   33.25    1.35 
  -4  -1  -2   32.94    1.38 
  -4  -1  -2   32.04    1.32 
  -4  -1  -2   31.75    1.36 
   4   1   2   31.81    1.34 
   4   1   2   32.07    1.37 
   4   1   2   31.75    1.36 
   4   1   2   33.68    1.39 
  -5  -1  -2   51.79    2.18 
  -5  -1  -2   53.81    2.16 
  -5  -1  -2   53.71    2.11 
  -5  -1  -2   51.60    2.12 
  -5  -1  -2   55.26    2.21 
   5   1   2   51.54    2.18 
   5   1   2   52.92    2.16 
   5   1   2   53.21    2.20 
   5   1   2   52.50    2.24 
  -6  -1  -2    0.86    0.19 
  -6  -1  -2    0.49    0.15 
  -6  -1  -2    1.12    0.24 
  -6  -1  -2    0.62    0.14 
   6   1   2    0.82    0.17 
   6   1   2    1.18    0.25 
   6   1   2    0.61    0.17 
   6   1   2    0.61    0.16 
  -7  -1  -2    0.07    0.10 
  -7  -1  -2    0.04    0.10 
  -7  -1  -2    0.28    0.15 
   7   1   2    0.11    0.14 
   7   1   2    0.04    0.11 
   7   1   2    0.16    0.14 
  -8  -1  -2   13.55    0.77 
  -8  -1  -2   14.39    0.74 
  -8  -1  -2   13.64    0.84 
   8   1   2   14.21    0.82 
   8   1   2   13.45    0.84 
  -9  -1  -2    0.75    0.24 
  -9  -1  -2    0.15    0.16 
  -9  -1  -2    0.50    0.17 
   9   1   2    0.41    0.19 
   9   1   2    0.42    0.25 
 -10  -1  -2    0.19    0.22 
 -10  -1  -2   -0.11    0.15 
 -10  -1  -2    0.15    0.17 
  10   1   2   -0.03    0.22 
  10   1   2    0.09    0.19 
   9  -2  -2   -0.08    0.17 
   9  -2  -2    0.13    0.22 
  -9   2   2    0.08    0.18 
  -9   2   2   -0.11    0.24 
  -9   2   2    0.47    0.17 
   8  -2  -2    1.72    0.30 
   8  -2  -2    1.26    0.34 
  -8   2   2    1.36    0.29 
  -8   2   2    1.60    0.29 
  -8   2   2    2.21    0.42 
   7  -2  -2    0.20    0.13 
   7  -2  -2    0.14    0.18 
  -7   2   2    0.23    0.16 
  -7   2   2    0.20    0.17 
  -7   2   2    0.20    0.15 
   6  -2  -2    0.15    0.13 
   6  -2  -2   -0.10    0.14 
  -6   2   2    0.07    0.11 
  -6   2   2    0.09    0.11 
  -6   2   2    0.06    0.12 
   5  -2  -2    0.36    0.14 
   5  -2  -2    0.69    0.26 
   5  -2  -2    0.43    0.13 
   5  -2  -2    0.30    0.13 
  -5   2   2    0.66    0.15 
  -5   2   2    0.73    0.21 
  -5   2   2    0.70    0.18 
  -5   2   2    0.36    0.12 
  -5   2   2    0.43    0.15 
   4  -2  -2    0.31    0.12 
   4  -2  -2    0.09    0.08 
   4  -2  -2    0.39    0.14 
   4  -2  -2    0.34    0.11 
  -4   2   2    0.15    0.09 
  -4   2   2    0.09    0.10 
  -4   2   2    0.31    0.10 
   3  -2  -2   20.71    0.89 
   3  -2  -2   20.57    0.92 
   3  -2  -2   19.84    0.89 
   3  -2  -2   20.02    0.92 
  -3   2   2   19.55    0.89 
  -3   2   2   20.05    0.92 
  -3   2   2   21.27    0.91 
  -3   2   2   21.47    0.94 
   2  -2  -2    3.40    0.22 
   2  -2  -2    3.38    0.22 
   2  -2  -2    3.64    0.24 
   2  -2  -2    3.62    0.25 
  -2   2   2    3.59    0.25 
  -2   2   2    3.36    0.22 
  -2   2   2    3.71    0.23 
  -2   2   2    3.34    0.24 
   1  -2  -2   49.74    1.83 
   1  -2  -2   43.79    1.83 
   1  -2  -2   45.60    1.86 
  -1   2   2   49.12    1.86 
  -1   2   2   48.36    1.86 
  -1   2   2   47.08    1.84 
  -1   2   2   48.77    1.84 
  -1   2   2   46.37    1.84 
   0   2   2  428.04   16.94 
   0   2   2  399.82   16.70 
  -1  -2  -2   18.74    0.77 
  -1  -2  -2   20.11    0.79 
  -1  -2  -2   17.87    0.74 
  -1  -2  -2   19.99    0.77 
  -1  -2  -2   20.81    0.78 
  -1  -2  -2   18.26    0.74 
  -1  -2  -2   19.78    0.76 
   1   2   2   20.52    0.78 
   1   2   2   19.75    0.76 
   1   2   2   20.01    0.78 
   1   2   2   19.96    0.78 
   1   2   2   18.34    0.76 
   1   2   2   19.00    0.78 
   1   2   2   19.30    0.76 
  -2  -2  -2    0.88    0.11 
  -2  -2  -2    0.91    0.11 
  -2  -2  -2    0.80    0.08 
  -2  -2  -2    0.82    0.08 
  -2  -2  -2    0.96    0.11 
   2   2   2    0.87    0.09 
   2   2   2    1.13    0.13 
   2   2   2    0.70    0.09 
   2   2   2    0.83    0.10 
   2   2   2    0.53    0.09 
   2   2   2    1.05    0.11 
  -3  -2  -2   10.47    0.44 
  -3  -2  -2   10.81    0.48 
  -3  -2  -2   10.54    0.51 
  -3  -2  -2    9.97    0.46 
  -3  -2  -2   10.33    0.47 
   3   2   2   10.21    0.48 
   3   2   2   10.68    0.51 
   3   2   2   10.25    0.44 
   3   2   2   10.77    0.51 
   3   2   2   10.40    0.49 
  -4  -2  -2   48.32    1.98 
  -4  -2  -2   47.85    1.97 
  -4  -2  -2   48.31    2.01 
  -4  -2  -2   51.70    2.04 
  -4  -2  -2   50.78    1.99 
   4   2   2   49.35    2.03 
   4   2   2   51.77    2.01 
   4   2   2   51.13    2.03 
   4   2   2   49.77    2.01 
  -5  -2  -2    0.11    0.07 
  -5  -2  -2    0.15    0.09 
  -5  -2  -2    0.13    0.09 
  -5  -2  -2    0.26    0.14 
  -5  -2  -2    0.23    0.10 
   5   2   2    0.17    0.09 
   5   2   2    0.09    0.10 
   5   2   2    0.11    0.08 
   5   2   2    0.23    0.12 
  -6  -2  -2    3.69    0.32 
  -6  -2  -2    4.30    0.31 
  -6  -2  -2    4.42    0.29 
  -6  -2  -2    3.89    0.30 
  -6  -2  -2    4.21    0.37 
   6   2   2    4.07    0.35 
   6   2   2    4.35    0.34 
   6   2   2    3.73    0.32 
   6   2   2    3.80    0.36 
  -7  -2  -2    1.76    0.25 
  -7  -2  -2    1.29    0.20 
  -7  -2  -2    1.42    0.28 
   7   2   2    1.58    0.26 
   7   2   2    1.77    0.31 
   7   2   2    1.98    0.32 
  -8  -2  -2    3.13    0.32 
  -8  -2  -2    3.69    0.46 
  -8  -2  -2    3.03    0.37 
   8   2   2    3.60    0.51 
  -9  -2  -2    0.37    0.17 
  -9  -2  -2    0.36    0.16 
  -9  -2  -2    0.56    0.21 
   9   2   2    0.18    0.17 
   9   2   2    0.43    0.25 
 -10  -2  -2    1.91    0.30 
 -10  -2  -2    1.65    0.37 
 -10  -2  -2    2.49    0.34 
  10   2   2    1.71    0.37 
   9  -3  -2    2.18    0.44 
  -9   3   2    2.83    0.40 
  -9   3   2    3.10    0.44 
  -9   3   2    2.97    0.53 
   8  -3  -2    0.58    0.24 
   8  -3  -2    0.78    0.23 
  -8   3   2    0.52    0.19 
  -8   3   2    0.78    0.29 
  -8   3   2    0.28    0.16 
   7  -3  -2    0.67    0.20 
   7  -3  -2    1.02    0.27 
  -7   3   2    0.80    0.22 
  -7   3   2    0.86    0.22 
  -7   3   2    0.45    0.22 
   6  -3  -2    0.33    0.16 
   6  -3  -2    0.05    0.14 
  -6   3   2    0.47    0.17 
  -6   3   2    0.19    0.13 
  -6   3   2    0.21    0.14 
   5  -3  -2    0.47    0.20 
   5  -3  -2    0.36    0.14 
   5  -3  -2    0.59    0.14 
  -5   3   2    0.44    0.15 
  -5   3   2    0.51    0.14 
  -5   3   2    0.47    0.20 
  -5   3   2    0.26    0.14 
   4  -3  -2    1.21    0.19 
   4  -3  -2    0.79    0.21 
  -4   3   2    0.88    0.22 
  -4   3   2    1.10    0.20 
  -4   3   2    0.97    0.19 
  -4   3   2    0.98    0.16 
   3  -3  -2    5.34    0.32 
   3  -3  -2    5.51    0.36 
   3  -3  -2    5.12    0.31 
  -3   3   2    4.95    0.35 
  -3   3   2    4.95    0.33 
  -3   3   2    4.86    0.31 
  -3   3   2    5.16    0.36 
   2  -3  -2    2.81    0.20 
   2  -3  -2    2.92    0.19 
   2  -3  -2    2.98    0.24 
  -2   3   2    3.08    0.24 
  -2   3   2    2.84    0.24 
  -2   3   2    2.38    0.19 
  -2   3   2    2.83    0.21 
  -2   3   2    2.66    0.19 
   1  -3  -2   12.72    0.59 
   1  -3  -2   12.63    0.56 
   1  -3  -2   13.19    0.55 
   1  -3  -2   12.19    0.57 
   1  -3  -2   13.86    0.56 
  -1   3   2   13.03    0.59 
  -1   3   2   12.71    0.55 
  -1   3   2   12.18    0.56 
  -1   3   2   13.03    0.56 
   0  -3  -2    0.09    0.06 
   0  -3  -2    0.11    0.05 
   0  -3  -2    0.05    0.04 
   0  -3  -2    0.15    0.07 
   0  -3  -2    0.12    0.04 
   0  -3  -2    0.14    0.06 
   0   3   2    0.14    0.07 
   0   3   2    0.05    0.05 
   0   3   2    0.21    0.07 
   0   3   2    0.12    0.07 
   0   3   2    0.09    0.05 
  -1  -3  -2    5.15    0.28 
  -1  -3  -2    5.10    0.26 
  -1  -3  -2    5.71    0.27 
  -1  -3  -2    4.83    0.23 
  -1  -3  -2    5.23    0.23 
  -1  -3  -2    4.91    0.26 
  -1  -3  -2    4.83    0.23 
   1   3   2    5.13    0.24 
   1   3   2    5.38    0.26 
   1   3   2    5.25    0.23 
   1   3   2    5.11    0.25 
   1   3   2    5.42    0.27 
   1   3   2    5.34    0.27 
   1   3   2    5.04    0.26 
  -2  -3  -2   26.09    1.04 
  -2  -3  -2   26.16    1.03 
  -2  -3  -2   25.08    1.03 
  -2  -3  -2   25.25    1.02 
  -2  -3  -2   24.52    0.99 
  -2  -3  -2   24.91    1.00 
   2   3   2   25.19    1.04 
   2   3   2   26.12    1.04 
   2   3   2   24.80    1.01 
   2   3   2   24.12    1.02 
   2   3   2   25.54    1.04 
   2   3   2   25.52    0.99 
  -3  -3  -2    3.22    0.19 
  -3  -3  -2    2.90    0.22 
  -3  -3  -2    2.95    0.18 
  -3  -3  -2    3.23    0.20 
  -3  -3  -2    2.84    0.21 
   3   3   2    3.04    0.23 
   3   3   2    2.76    0.22 
   3   3   2    2.73    0.20 
   3   3   2    3.06    0.20 
   3   3   2    3.02    0.19 
   3   3   2    2.92    0.20 
  -4  -3  -2    8.39    0.42 
  -4  -3  -2    8.85    0.43 
  -4  -3  -2    8.34    0.41 
  -4  -3  -2    8.35    0.40 
  -4  -3  -2    8.40    0.46 
  -4  -3  -2    8.75    0.47 
   4   3   2    9.39    0.49 
   4   3   2    7.96    0.44 
   4   3   2    9.14    0.41 
   4   3   2    8.39    0.47 
   4   3   2    8.63    0.45 
  -5  -3  -2    9.82    0.50 
  -5  -3  -2   10.53    0.51 
  -5  -3  -2   10.06    0.46 
  -5  -3  -2    9.56    0.49 
  -5  -3  -2   10.29    0.55 
  -5  -3  -2    9.77    0.56 
   5   3   2   10.09    0.58 
   5   3   2   10.51    0.60 
   5   3   2    9.43    0.56 
   5   3   2   10.33    0.55 
  -6  -3  -2    4.22    0.30 
  -6  -3  -2    3.83    0.28 
  -6  -3  -2    3.86    0.33 
  -6  -3  -2    4.05    0.30 
  -6  -3  -2    4.76    0.38 
   6   3   2    4.20    0.37 
   6   3   2    3.76    0.34 
   6   3   2    3.81    0.33 
   6   3   2    3.57    0.30 
  -7  -3  -2    1.75    0.26 
  -7  -3  -2    1.81    0.26 
  -7  -3  -2    2.02    0.21 
  -7  -3  -2    1.64    0.28 
   7   3   2    1.95    0.30 
   7   3   2    2.08    0.35 
   7   3   2    1.82    0.29 
  -8  -3  -2    5.59    0.42 
  -8  -3  -2    6.44    0.43 
  -8  -3  -2    4.85    0.37 
  -8  -3  -2    5.95    0.50 
   8   3   2    5.37    0.49 
   8   3   2    6.25    0.65 
  -9  -3  -2    0.13    0.14 
  -9  -3  -2    0.24    0.19 
  -9  -3  -2    0.23    0.15 
   9   3   2    0.13    0.14 
   9   3   2    0.07    0.15 
 -10  -3  -2    0.34    0.16 
 -10  -3  -2    0.47    0.19 
  10   3   2    0.07    0.17 
   8  -4  -2    0.36    0.31 
   8  -4  -2    0.43    0.19 
  -8   4   2    0.31    0.21 
  -8   4   2    0.02    0.15 
  -8   4   2    0.26    0.20 
   7  -4  -2    0.17    0.28 
   7  -4  -2    0.23    0.16 
  -7   4   2    0.12    0.12 
  -7   4   2    0.32    0.16 
  -7   4   2    0.02    0.15 
   6  -4  -2    6.45    0.47 
   6  -4  -2    7.55    0.57 
  -6   4   2    6.50    0.56 
  -6   4   2    6.62    0.51 
   5  -4  -2    0.04    0.10 
   5  -4  -2    0.00    0.10 
   5  -4  -2    0.17    0.12 
  -5   4   2    0.17    0.13 
  -5   4   2    0.10    0.14 
  -5   4   2    0.30    0.14 
   4  -4  -2   14.87    0.75 
   4  -4  -2   15.20    0.77 
   4  -4  -2   16.42    0.83 
  -4   4   2   16.81    0.82 
  -4   4   2   16.44    0.84 
  -4   4   2   15.32    0.76 
  -4   4   2   15.24    0.71 
   3  -4  -2    3.06    0.23 
   3  -4  -2    3.13    0.29 
   3  -4  -2    3.22    0.30 
  -3   4   2    3.30    0.30 
  -3   4   2    3.15    0.25 
  -3   4   2    3.32    0.29 
  -3   4   2    3.17    0.24 
  -3   4   2    3.40    0.27 
   2  -4  -2    0.15    0.08 
   2  -4  -2    0.09    0.08 
   2  -4  -2    0.13    0.08 
   2  -4  -2    0.11    0.07 
  -2   4   2    0.21    0.09 
  -2   4   2    0.11    0.06 
  -2   4   2    0.03    0.09 
  -2   4   2    0.04    0.08 
  -2   4   2    0.18    0.09 
   1  -4  -2   10.72    0.51 
   1  -4  -2   10.59    0.48 
   1  -4  -2   10.48    0.47 
   1  -4  -2   10.78    0.49 
   1  -4  -2   10.80    0.52 
  -1   4   2   10.18    0.48 
  -1   4   2   10.65    0.52 
  -1   4   2    9.74    0.49 
  -1   4   2   10.62    0.49 
   0  -4  -2    1.88    0.17 
   0  -4  -2    1.96    0.17 
   0  -4  -2    2.03    0.14 
   0  -4  -2    1.69    0.13 
   0  -4  -2    2.17    0.17 
   0  -4  -2    1.99    0.12 
   0   4   2    1.99    0.15 
   0   4   2    1.94    0.17 
   0   4   2    2.19    0.15 
   0   4   2    1.86    0.15 
   0   4   2    1.83    0.17 
  -1  -4  -2    2.10    0.14 
  -1  -4  -2    2.26    0.17 
  -1  -4  -2    2.26    0.14 
  -1  -4  -2    2.52    0.18 
  -1  -4  -2    2.38    0.19 
  -1  -4  -2    2.32    0.13 
   1   4   2    2.25    0.16 
   1   4   2    2.28    0.15 
   1   4   2    2.57    0.21 
   1   4   2    2.64    0.18 
   1   4   2    2.35    0.18 
   1   4   2    2.29    0.16 
  -2  -4  -2    0.38    0.09 
  -2  -4  -2    0.45    0.07 
  -2  -4  -2    0.49    0.11 
  -2  -4  -2    0.26    0.09 
  -2  -4  -2    0.27    0.10 
  -2  -4  -2    0.41    0.07 
   2   4   2    0.32    0.09 
   2   4   2    0.41    0.08 
   2   4   2    0.47    0.09 
   2   4   2    0.32    0.07 
   2   4   2    0.41    0.06 
   2   4   2    0.46    0.10 
   2   4   2    0.47    0.11 
  -3  -4  -2  125.48    4.78 
  -3  -4  -2  128.00    4.80 
  -3  -4  -2  125.72    4.83 
  -3  -4  -2  125.31    4.84 
  -3  -4  -2  126.71    4.78 
  -3  -4  -2  121.28    4.82 
   3   4   2  124.44    4.77 
   3   4   2  128.33    4.82 
   3   4   2  122.71    4.84 
   3   4   2  121.09    4.80 
   3   4   2  128.09    4.84 
   3   4   2  126.47    4.83 
   3   4   2  126.33    4.82 
  -4  -4  -2    4.22    0.25 
  -4  -4  -2    4.02    0.29 
  -4  -4  -2    3.51    0.27 
  -4  -4  -2    4.38    0.26 
  -4  -4  -2    3.61    0.23 
   4   4   2    3.42    0.26 
   4   4   2    3.79    0.24 
   4   4   2    4.34    0.28 
   4   4   2    3.77    0.29 
   4   4   2    3.98    0.26 
   4   4   2    4.03    0.31 
  -5  -4  -2    0.05    0.10 
  -5  -4  -2    0.07    0.07 
  -5  -4  -2    0.13    0.08 
  -5  -4  -2    0.03    0.09 
  -5  -4  -2    0.19    0.08 
   5   4   2    0.04    0.07 
   5   4   2    0.13    0.11 
   5   4   2    0.10    0.10 
   5   4   2    0.00    0.08 
   5   4   2    0.23    0.07 
  -6  -4  -2    0.21    0.13 
  -6  -4  -2    0.30    0.10 
  -6  -4  -2    0.10    0.10 
  -6  -4  -2    0.02    0.09 
   6   4   2    0.37    0.15 
   6   4   2    0.12    0.07 
   6   4   2    0.40    0.14 
   6   4   2    0.09    0.12 
   6   4   2    0.23    0.10 
  -7  -4  -2    0.11    0.13 
  -7  -4  -2   -0.01    0.11 
  -7  -4  -2    0.07    0.09 
   7   4   2    0.02    0.11 
   7   4   2    0.24    0.12 
   7   4   2    0.11    0.11 
  -8  -4  -2    1.65    0.29 
  -8  -4  -2    2.12    0.25 
  -8  -4  -2    1.90    0.26 
  -8  -4  -2    2.13    0.29 
   8   4   2    1.73    0.34 
   8   4   2    1.62    0.33 
  -9  -4  -2   -0.08    0.10 
  -9  -4  -2    0.31    0.19 
  -9  -4  -2    0.03    0.10 
   9   4   2    0.04    0.11 
   9   4   2   -0.13    0.12 
   8  -5  -2    2.89    0.50 
   8  -5  -2    3.19    0.44 
  -8   5   2    2.83    0.47 
  -8   5   2    2.46    0.41 
  -8   5   2    3.08    0.42 
   7  -5  -2    0.49    0.19 
   7  -5  -2    0.76    0.27 
  -7   5   2    0.79    0.20 
  -7   5   2    0.52    0.18 
  -7   5   2    1.18    0.29 
   6  -5  -2    1.55    0.35 
   6  -5  -2    1.37    0.25 
  -6   5   2    1.66    0.39 
  -6   5   2    1.29    0.28 
   5  -5  -2   14.54    0.75 
   5  -5  -2   13.44    0.81 
  -5   5   2   13.74    0.77 
  -5   5   2   13.33    0.82 
   4  -5  -2    2.57    0.36 
   4  -5  -2    2.41    0.33 
   4  -5  -2    2.52    0.23 
   4  -5  -2    2.11    0.27 
  -4   5   2    2.23    0.29 
  -4   5   2    2.60    0.35 
  -4   5   2    1.99    0.28 
   3  -5  -2    5.90    0.38 
   3  -5  -2    6.61    0.44 
   3  -5  -2    6.01    0.46 
   3  -5  -2    5.93    0.36 
  -3   5   2    6.00    0.40 
  -3   5   2    6.33    0.45 
  -3   5   2    5.44    0.37 
  -3   5   2    6.69    0.44 
  -3   5   2    5.82    0.34 
   2  -5  -2    6.62    0.42 
   2  -5  -2    6.25    0.35 
   2  -5  -2    6.55    0.40 
   2  -5  -2    6.20    0.36 
  -2   5   2    6.26    0.37 
  -2   5   2    6.33    0.41 
  -2   5   2    6.23    0.37 
  -2   5   2    6.51    0.43 
  -2   5   2    6.79    0.42 
   1  -5  -2    8.31    0.46 
   1  -5  -2    7.98    0.43 
   1  -5  -2    8.27    0.41 
   1  -5  -2    8.58    0.42 
  -1   5   2    7.89    0.42 
  -1   5   2    7.97    0.40 
  -1   5   2    8.45    0.46 
  -1   5   2    7.84    0.42 
   0  -5  -2   11.12    0.51 
   0  -5  -2   10.91    0.54 
   0  -5  -2   11.05    0.51 
   0  -5  -2   11.53    0.53 
   0  -5  -2   11.25    0.48 
   0  -5  -2   11.85    0.56 
   0   5   2   10.84    0.52 
   0   5   2   11.80    0.56 
   0   5   2   11.33    0.52 
   0   5   2   11.58    0.54 
   0   5   2   11.80    0.56 
  -1  -5  -2    1.93    0.14 
  -1  -5  -2    2.04    0.19 
  -1  -5  -2    1.84    0.11 
  -1  -5  -2    1.74    0.18 
  -1  -5  -2    2.12    0.18 
  -1  -5  -2    2.17    0.15 
   1   5   2    2.00    0.16 
   1   5   2    1.99    0.22 
   1   5   2    2.05    0.16 
   1   5   2    1.78    0.16 
   1   5   2    1.97    0.19 
   1   5   2    1.95    0.18 
  -2  -5  -2    0.58    0.11 
  -2  -5  -2    0.67    0.13 
  -2  -5  -2    0.69    0.10 
  -2  -5  -2    0.58    0.14 
  -2  -5  -2    0.67    0.09 
   2   5   2    0.77    0.14 
   2   5   2    0.60    0.11 
   2   5   2    0.67    0.16 
   2   5   2    0.64    0.13 
   2   5   2    0.61    0.07 
   2   5   2    0.58    0.11 
   2   5   2    0.52    0.09 
  -3  -5  -2    6.19    0.33 
  -3  -5  -2    6.21    0.30 
  -3  -5  -2    6.09    0.30 
  -3  -5  -2    5.46    0.34 
  -3  -5  -2    5.49    0.36 
  -3  -5  -2    5.87    0.35 
   3   5   2    6.19    0.36 
   3   5   2    5.78    0.36 
   3   5   2    5.41    0.36 
   3   5   2    5.83    0.27 
   3   5   2    5.81    0.33 
   3   5   2    5.65    0.33 
   3   5   2    5.40    0.31 
  -4  -5  -2    0.08    0.08 
  -4  -5  -2    0.04    0.07 
  -4  -5  -2    0.12    0.09 
  -4  -5  -2    0.09    0.10 
  -4  -5  -2   -0.02    0.06 
  -4  -5  -2    0.10    0.06 
   4   5   2   -0.04    0.04 
   4   5   2    0.00    0.05 
   4   5   2   -0.04    0.07 
   4   5   2   -0.05    0.07 
   4   5   2   -0.01    0.06 
   4   5   2   -0.03    0.07 
  -5  -5  -2    9.71    0.50 
  -5  -5  -2    9.32    0.47 
  -5  -5  -2    8.96    0.53 
  -5  -5  -2    9.35    0.55 
  -5  -5  -2    9.11    0.47 
   5   5   2   10.61    0.55 
   5   5   2   10.43    0.54 
   5   5   2   10.15    0.55 
   5   5   2    9.45    0.56 
  -6  -5  -2    0.48    0.14 
  -6  -5  -2    0.37    0.10 
  -6  -5  -2    0.17    0.12 
  -6  -5  -2    0.25    0.11 
   6   5   2    0.25    0.12 
   6   5   2    0.31    0.10 
   6   5   2    0.20    0.14 
  -7  -5  -2    0.45    0.12 
  -7  -5  -2    0.52    0.14 
  -7  -5  -2    0.51    0.14 
  -7  -5  -2    0.39    0.15 
   7   5   2    0.47    0.15 
   7   5   2    0.47    0.20 
  -8  -5  -2    0.29    0.12 
  -8  -5  -2   -0.27    0.13 
  -8  -5  -2    0.11    0.12 
   8   5   2    0.13    0.18 
   8   5   2    0.10    0.14 
  -9  -5  -2    1.51    0.22 
  -9  -5  -2    1.30    0.22 
  -9  -5  -2    1.31    0.27 
   9   5   2    1.98    0.38 
   7  -6  -2    0.25    0.16 
   7  -6  -2   -0.06    0.17 
  -7   6   2    0.03    0.16 
  -7   6   2   -0.10    0.21 
   6  -6  -2    2.80    0.42 
   6  -6  -2    2.48    0.34 
  -6   6   2    2.60    0.41 
  -6   6   2    3.78    0.48 
   5  -6  -2    6.13    0.51 
   5  -6  -2    6.02    0.43 
  -5   6   2    5.15    0.45 
  -5   6   2    5.23    0.50 
   4  -6  -2    5.90    0.41 
   4  -6  -2    6.85    0.50 
   4  -6  -2    5.03    0.37 
  -4   6   2    5.31    0.45 
  -4   6   2    6.21    0.46 
  -4   6   2    5.95    0.49 
   3  -6  -2    1.71    0.18 
   3  -6  -2    1.74    0.23 
   3  -6  -2    1.84    0.32 
  -3   6   2    1.99    0.29 
  -3   6   2    1.54    0.25 
  -3   6   2    1.17    0.20 
  -3   6   2    1.97    0.38 
   2  -6  -2   21.39    0.97 
   2  -6  -2   22.22    0.99 
   2  -6  -2   23.53    1.06 
  -2   6   2   22.85    1.05 
  -2   6   2   22.22    1.01 
  -2   6   2   22.52    1.06 
  -2   6   2   23.89    1.03 
  -2   6   2   20.24    0.95 
   1  -6  -2    5.77    0.38 
   1  -6  -2    5.39    0.31 
   1  -6  -2    5.11    0.32 
   1  -6  -2    5.81    0.33 
   1  -6  -2    6.18    0.42 
  -1   6   2    5.55    0.39 
  -1   6   2    5.33    0.33 
  -1   6   2    5.24    0.37 
  -1   6   2    5.25    0.31 
   0  -6  -2    3.35    0.21 
   0  -6  -2    3.31    0.24 
   0  -6  -2    3.18    0.27 
   0  -6  -2    2.68    0.23 
   0  -6  -2    3.36    0.22 
   0  -6  -2    3.03    0.17 
   0   6   2    2.92    0.22 
   0   6   2    2.79    0.25 
   0   6   2    2.88    0.22 
   0   6   2    3.55    0.31 
   0   6   2    3.38    0.24 
   0   6   2    2.95    0.25 
  -1  -6  -2    1.41    0.19 
  -1  -6  -2    1.30    0.13 
  -1  -6  -2    1.59    0.21 
  -1  -6  -2    1.31    0.13 
  -1  -6  -2    1.36    0.17 
   1   6   2    1.26    0.18 
   1   6   2    1.53    0.18 
   1   6   2    1.28    0.16 
   1   6   2    1.24    0.18 
  -2  -6  -2   -0.08    0.05 
  -2  -6  -2    0.07    0.05 
  -2  -6  -2   -0.01    0.06 
  -2  -6  -2   -0.04    0.08 
  -2  -6  -2    0.02    0.08 
   2   6   2    0.01    0.07 
   2   6   2    0.10    0.08 
   2   6   2   -0.02    0.06 
   2   6   2    0.05    0.08 
   2   6   2    0.07    0.09 
  -3  -6  -2    0.20    0.12 
  -3  -6  -2    0.28    0.08 
  -3  -6  -2    0.35    0.08 
  -3  -6  -2    0.16    0.10 
  -3  -6  -2    0.21    0.09 
  -3  -6  -2    0.46    0.12 
   3   6   2    0.41    0.10 
   3   6   2    0.29    0.12 
   3   6   2    0.30    0.11 
   3   6   2    0.40    0.11 
   3   6   2    0.28    0.06 
   3   6   2    0.39    0.13 
  -4  -6  -2    3.35    0.26 
  -4  -6  -2    3.54    0.28 
  -4  -6  -2    3.34    0.22 
  -4  -6  -2    3.12    0.30 
  -4  -6  -2    3.49    0.29 
  -4  -6  -2    3.48    0.23 
   4   6   2    3.64    0.35 
   4   6   2    3.11    0.29 
   4   6   2    3.40    0.28 
   4   6   2    3.10    0.19 
   4   6   2    3.54    0.30 
  -5  -6  -2    2.20    0.25 
  -5  -6  -2    2.04    0.30 
  -5  -6  -2    2.00    0.19 
  -5  -6  -2    2.16    0.22 
  -5  -6  -2    2.25    0.19 
  -5  -6  -2    2.08    0.23 
   5   6   2    2.46    0.24 
   5   6   2    2.33    0.23 
   5   6   2    2.22    0.23 
   5   6   2    2.11    0.16 
   5   6   2    1.69    0.25 
   5   6   2    2.10    0.31 
  -6  -6  -2    6.52    0.47 
  -6  -6  -2    6.76    0.46 
  -6  -6  -2    6.32    0.36 
  -6  -6  -2    6.33    0.40 
  -6  -6  -2    5.93    0.38 
   6   6   2    6.76    0.48 
   6   6   2    6.14    0.44 
   6   6   2    6.50    0.40 
   6   6   2    6.18    0.47 
  -7  -6  -2    0.11    0.10 
  -7  -6  -2   -0.07    0.12 
  -7  -6  -2    0.35    0.17 
  -7  -6  -2    0.12    0.10 
   7   6   2    0.08    0.12 
   7   6   2    0.26    0.14 
   7   6   2    0.29    0.18 
   7   6   2    0.27    0.11 
  -8  -6  -2    7.13    0.47 
  -8  -6  -2    6.71    0.54 
  -8  -6  -2    6.79    0.42 
  -8  -6  -2    6.80    0.44 
   8   6   2    7.93    0.54 
   8   6   2    5.54    0.55 
   8   6   2    7.90    0.55 
  -9  -6  -2    1.80    0.27 
  -9  -6  -2    1.87    0.36 
  -9  -6  -2    2.72    0.26 
  -9  -6  -2    1.57    0.34 
   9   6   2    2.29    0.36 
   7  -7  -2    0.66    0.25 
   7  -7  -2    0.65    0.33 
  -7   7   2    0.68    0.30 
  -7   7   2    0.80    0.28 
   6  -7  -2    0.05    0.11 
   6  -7  -2    0.12    0.16 
  -6   7   2    0.18    0.17 
  -6   7   2    0.09    0.15 
   5  -7  -2    0.74    0.19 
   5  -7  -2    0.56    0.20 
  -5   7   2    0.44    0.19 
  -5   7   2    0.62    0.20 
   4  -7  -2    1.88    0.31 
   4  -7  -2    1.84    0.26 
  -4   7   2    1.54    0.34 
  -4   7   2    1.83    0.31 
   3  -7  -2    0.22    0.12 
   3  -7  -2    0.33    0.11 
   3  -7  -2    0.42    0.20 
  -3   7   2    0.13    0.14 
  -3   7   2    0.34    0.14 
  -3   7   2    0.22    0.14 
   2  -7  -2    3.18    0.30 
   2  -7  -2    3.19    0.33 
   2  -7  -2    3.33    0.44 
   2  -7  -2    3.19    0.27 
  -2   7   2    3.04    0.31 
  -2   7   2    2.73    0.26 
  -2   7   2    3.40    0.29 
  -2   7   2    3.18    0.33 
   1  -7  -2    2.52    0.23 
   1  -7  -2    2.28    0.21 
   1  -7  -2    2.43    0.28 
   1  -7  -2    2.29    0.25 
   1  -7  -2    2.49    0.20 
  -1   7   2    2.81    0.25 
  -1   7   2    2.45    0.28 
   0  -7  -2    0.24    0.12 
   0  -7  -2    0.34    0.12 
   0  -7  -2    0.25    0.06 
   0  -7  -2    0.52    0.14 
   0  -7  -2    0.50    0.10 
   0  -7  -2    0.34    0.11 
   0   7   2    0.47    0.12 
   0   7   2    0.33    0.11 
   0   7   2    0.31    0.21 
   0   7   2    0.30    0.13 
   0   7   2    0.45    0.16 
  -1  -7  -2    2.43    0.19 
  -1  -7  -2    2.81    0.23 
  -1  -7  -2    2.46    0.24 
  -1  -7  -2    2.55    0.24 
  -1  -7  -2    2.26    0.24 
   1   7   2    2.55    0.26 
   1   7   2    3.12    0.30 
   1   7   2    2.99    0.25 
   1   7   2    2.43    0.24 
   1   7   2    2.07    0.20 
  -2  -7  -2    0.10    0.09 
  -2  -7  -2   -0.06    0.06 
  -2  -7  -2    0.03    0.10 
  -2  -7  -2    0.12    0.07 
  -2  -7  -2    0.02    0.07 
   2   7   2   -0.04    0.07 
   2   7   2   -0.03    0.08 
   2   7   2    0.00    0.08 
   2   7   2   -0.02    0.06 
   2   7   2   -0.08    0.07 
  -3  -7  -2    1.20    0.14 
  -3  -7  -2    0.96    0.20 
  -3  -7  -2    1.19    0.15 
  -3  -7  -2    0.82    0.18 
  -3  -7  -2    1.10    0.28 
   3   7   2    1.04    0.25 
   3   7   2    1.60    0.24 
   3   7   2    1.16    0.18 
   3   7   2    1.13    0.18 
   3   7   2    1.25    0.22 
  -4  -7  -2    1.46    0.22 
  -4  -7  -2    2.16    0.26 
  -4  -7  -2    1.70    0.18 
  -4  -7  -2    1.20    0.19 
  -4  -7  -2    1.73    0.25 
  -4  -7  -2    1.41    0.14 
   4   7   2    1.48    0.23 
   4   7   2    1.51    0.27 
   4   7   2    1.21    0.22 
   4   7   2    1.43    0.12 
   4   7   2    1.57    0.26 
   4   7   2    2.11    0.26 
  -5  -7  -2    0.45    0.14 
  -5  -7  -2    0.48    0.15 
  -5  -7  -2    0.50    0.17 
  -5  -7  -2    0.51    0.11 
   5   7   2    0.63    0.15 
   5   7   2    0.42    0.15 
   5   7   2    0.59    0.17 
   5   7   2    0.64    0.16 
   5   7   2    0.45    0.14 
   5   7   2    0.43    0.09 
  -6  -7  -2    0.99    0.15 
  -6  -7  -2    0.85    0.21 
  -6  -7  -2    0.90    0.20 
  -6  -7  -2    0.71    0.20 
   6   7   2    1.16    0.21 
   6   7   2    1.44    0.24 
   6   7   2    0.84    0.21 
   6   7   2    1.16    0.26 
  -7  -7  -2    0.27    0.15 
  -7  -7  -2    0.50    0.16 
  -7  -7  -2    0.34    0.12 
  -7  -7  -2    0.42    0.13 
  -7  -7  -2    0.35    0.17 
   7   7   2    0.53    0.18 
   7   7   2    0.62    0.17 
   7   7   2    0.56    0.17 
   7   7   2    0.58    0.20 
  -8  -7  -2    0.37    0.13 
  -8  -7  -2    0.39    0.21 
  -8  -7  -2    0.18    0.10 
  -8  -7  -2    0.08    0.12 
  -8  -7  -2    0.28    0.16 
   8   7   2    0.37    0.19 
   8   7   2    0.11    0.14 
  -9  -7  -2    3.64    0.28 
  -9  -7  -2    3.13    0.46 
  -9  -7  -2    3.10    0.32 
  -9  -7  -2    2.96    0.44 
   9   7   2    2.88    0.40 
   9   7   2    3.19    0.48 
   6  -8  -2    0.17    0.15 
   6  -8  -2    0.08    0.17 
  -6   8   2    0.27    0.22 
  -6   8   2    0.41    0.21 
   5  -8  -2    0.92    0.22 
   5  -8  -2    0.64    0.22 
  -5   8   2    0.79    0.22 
  -5   8   2    0.61    0.22 
   4  -8  -2    3.98    0.34 
   4  -8  -2    3.10    0.44 
  -4   8   2    3.92    0.43 
  -4   8   2    3.65    0.38 
   3  -8  -2    0.31    0.17 
   3  -8  -2    0.10    0.09 
   3  -8  -2    0.07    0.09 
  -3   8   2    0.08    0.14 
  -3   8   2    0.02    0.13 
  -3   8   2    0.24    0.14 
   2  -8  -2    2.14    0.21 
   2  -8  -2    2.49    0.29 
   2  -8  -2    2.93    0.33 
  -2   8   2    2.69    0.28 
  -2   8   2    2.73    0.34 
  -2   8   2    3.36    0.44 
   1  -8  -2    2.24    0.20 
   1  -8  -2    2.44    0.22 
   1  -8  -2    2.35    0.18 
   1  -8  -2    2.61    0.30 
   1  -8  -2    2.52    0.29 
  -1   8   2    2.68    0.26 
  -1   8   2    2.80    0.30 
   0  -8  -2    5.05    0.35 
   0  -8  -2    5.33    0.40 
   0  -8  -2    5.24    0.32 
   0  -8  -2    5.55    0.32 
   0  -8  -2    4.46    0.34 
   0   8   2    4.50    0.34 
   0   8   2    5.30    0.39 
   0   8   2    4.95    0.35 
   0   8   2    5.59    0.41 
  -1  -8  -2    0.30    0.12 
  -1  -8  -2    0.21    0.13 
  -1  -8  -2    0.29    0.10 
  -1  -8  -2    0.21    0.10 
  -1  -8  -2    0.37    0.09 
   1   8   2    0.30    0.13 
   1   8   2    0.20    0.11 
   1   8   2    0.34    0.12 
   1   8   2    0.38    0.15 
   1   8   2    0.28    0.13 
  -2  -8  -2    0.59    0.16 
  -2  -8  -2    0.70    0.16 
  -2  -8  -2    0.70    0.16 
  -2  -8  -2    0.72    0.13 
   2   8   2    0.57    0.13 
   2   8   2    0.61    0.15 
   2   8   2    0.59    0.16 
   2   8   2    0.60    0.17 
   2   8   2    0.56    0.16 
  -3  -8  -2    0.06    0.07 
  -3  -8  -2    0.01    0.07 
  -3  -8  -2   -0.04    0.08 
  -3  -8  -2    0.08    0.11 
  -3  -8  -2    0.00    0.09 
   3   8   2    0.09    0.10 
   3   8   2    0.17    0.10 
   3   8   2    0.18    0.09 
   3   8   2   -0.11    0.07 
   3   8   2    0.13    0.10 
  -4  -8  -2    0.94    0.23 
  -4  -8  -2    1.04    0.14 
  -4  -8  -2    1.07    0.15 
  -4  -8  -2    0.91    0.20 
   4   8   2    0.96    0.19 
   4   8   2    0.67    0.18 
   4   8   2    0.61    0.18 
   4   8   2    1.06    0.19 
   4   8   2    0.73    0.18 
  -5  -8  -2    0.50    0.20 
  -5  -8  -2    0.32    0.10 
  -5  -8  -2    0.61    0.18 
   5   8   2    0.28    0.13 
   5   8   2    0.34    0.07 
   5   8   2    0.30    0.10 
   5   8   2    0.14    0.13 
   5   8   2    0.36    0.14 
  -6  -8  -2    0.47    0.17 
  -6  -8  -2    0.30    0.17 
  -6  -8  -2    0.45    0.12 
  -6  -8  -2    0.40    0.15 
   6   8   2    0.43    0.17 
   6   8   2    0.38    0.16 
  -7  -8  -2    0.70    0.14 
  -7  -8  -2    0.55    0.17 
  -7  -8  -2    0.91    0.14 
  -7  -8  -2    0.77    0.25 
  -7  -8  -2    0.78    0.17 
   7   8   2    0.30    0.25 
   7   8   2    0.60    0.18 
   7   8   2    0.83    0.23 
   7   8   2    1.01    0.27 
  -8  -8  -2   13.36    0.64 
  -8  -8  -2   13.40    0.73 
  -8  -8  -2   13.91    0.83 
  -8  -8  -2   14.78    0.87 
   8   8   2   14.17    0.83 
   8   8   2   14.24    0.88 
   6  -9  -2    0.44    0.21 
   6  -9  -2    0.42    0.20 
  -6   9   2    0.50    0.25 
  -6   9   2    0.09    0.22 
   5  -9  -2    0.55    0.18 
   5  -9  -2    0.38    0.20 
  -5   9   2    0.32    0.21 
  -5   9   2    0.51    0.23 
   4  -9  -2    1.45    0.26 
   4  -9  -2    1.83    0.37 
  -4   9   2    1.13    0.29 
  -4   9   2    1.60    0.40 
   3  -9  -2    4.74    0.37 
   3  -9  -2    5.20    0.48 
  -3   9   2    5.04    0.48 
  -3   9   2    4.35    0.42 
   2  -9  -2    0.08    0.11 
   2  -9  -2    0.04    0.08 
   2  -9  -2    0.24    0.11 
  -2   9   2    0.07    0.11 
  -2   9   2    0.00    0.14 
  -2   9   2    0.07    0.15 
   1  -9  -2   -0.04    0.12 
   1  -9  -2    0.06    0.07 
   1  -9  -2    0.10    0.12 
   1  -9  -2    0.14    0.08 
   1  -9  -2   -0.05    0.10 
  -1   9   2   -0.01    0.12 
  -1   9   2    0.18    0.12 
   0  -9  -2    0.92    0.22 
   0  -9  -2    0.78    0.15 
   0  -9  -2    0.85    0.19 
   0  -9  -2    1.01    0.15 
   0   9   2    1.08    0.25 
   0   9   2    1.09    0.23 
   0   9   2    1.22    0.21 
  -1  -9  -2    1.30    0.18 
  -1  -9  -2    1.61    0.23 
  -1  -9  -2    1.35    0.23 
  -1  -9  -2    1.50    0.19 
   1   9   2    1.35    0.27 
   1   9   2    1.38    0.24 
   1   9   2    1.00    0.19 
  -2  -9  -2    2.70    0.34 
  -2  -9  -2    2.67    0.34 
  -2  -9  -2    2.31    0.20 
  -2  -9  -2    2.41    0.20 
   2   9   2    2.32    0.32 
   2   9   2    2.82    0.26 
   2   9   2    2.54    0.29 
  -3  -9  -2    0.07    0.11 
  -3  -9  -2    0.11    0.07 
  -3  -9  -2    0.03    0.14 
   3   9   2    0.08    0.09 
   3   9   2    0.13    0.12 
   3   9   2    0.00    0.11 
  -4  -9  -2    1.03    0.18 
  -4  -9  -2    0.99    0.13 
  -4  -9  -2    1.11    0.22 
  -4  -9  -2    0.62    0.19 
   4   9   2    0.85    0.20 
   4   9   2    0.87    0.20 
   4   9   2    0.73    0.18 
  -5  -9  -2    0.95    0.13 
  -5  -9  -2    0.69    0.12 
  -5  -9  -2    0.78    0.20 
  -5  -9  -2    0.74    0.22 
   5   9   2    1.12    0.20 
   5   9   2    0.95    0.27 
   5   9   2    0.59    0.17 
  -6  -9  -2    1.46    0.17 
  -6  -9  -2    1.65    0.28 
  -6  -9  -2    1.37    0.18 
  -6  -9  -2    1.91    0.34 
   6   9   2    2.05    0.30 
   6   9   2    1.47    0.29 
   6   9   2    1.44    0.28 
  -7  -9  -2    0.24    0.10 
  -7  -9  -2    0.34    0.10 
  -7  -9  -2    0.25    0.20 
  -7  -9  -2    0.14    0.29 
   7   9   2    0.32    0.18 
   7   9   2    0.99    0.34 
   7   9   2    0.25    0.17 
  -8  -9  -2    0.75    0.23 
  -8  -9  -2    0.43    0.23 
  -8  -9  -2    0.72    0.18 
   8   9   2    0.96    0.24 
   8   9   2    0.75    0.23 
   5 -10  -2    2.04    0.33 
   5 -10  -2    2.31    0.39 
  -5  10   2    2.80    0.48 
  -5  10   2    2.01    0.44 
   4 -10  -2    0.15    0.13 
   4 -10  -2   -0.17    0.17 
  -4  10   2    0.03    0.17 
  -4  10   2    0.13    0.15 
   3 -10  -2    2.08    0.38 
   3 -10  -2    1.98    0.29 
  -3  10   2    2.17    0.34 
  -3  10   2    1.57    0.32 
   2 -10  -2    0.82    0.17 
   2 -10  -2    0.83    0.23 
   2 -10  -2    1.14    0.16 
  -2  10   2    0.74    0.24 
  -2  10   2    0.60    0.19 
   1 -10  -2    3.88    0.30 
   1 -10  -2    3.59    0.37 
   1 -10  -2    3.08    0.40 
   1 -10  -2    4.19    0.31 
  -1  10   2    3.67    0.41 
  -1  10   2    3.81    0.35 
   0 -10  -2    1.23    0.26 
   0 -10  -2    1.56    0.29 
   0 -10  -2    1.74    0.22 
   0  10   2    1.57    0.28 
   0  10   2    1.64    0.25 
  -1 -10  -2    0.01    0.08 
  -1 -10  -2    0.02    0.12 
  -1 -10  -2    0.30    0.15 
  -1 -10  -2    0.11    0.08 
   1  10   2    0.07    0.13 
   1  10   2    0.25    0.14 
  -2 -10  -2    1.19    0.17 
  -2 -10  -2    1.39    0.25 
  -2 -10  -2    1.55    0.28 
  -2 -10  -2    1.01    0.15 
   2  10   2    1.59    0.27 
   2  10   2    1.23    0.24 
   2  10   2    1.55    0.24 
  -3 -10  -2    0.97    0.14 
  -3 -10  -2    0.57    0.20 
  -3 -10  -2    1.07    0.23 
  -3 -10  -2    1.20    0.23 
   3  10   2    1.04    0.23 
   3  10   2    0.99    0.22 
   3  10   2    0.78    0.19 
  -4 -10  -2    1.19    0.15 
  -4 -10  -2    1.23    0.27 
  -4 -10  -2    1.40    0.14 
  -4 -10  -2    1.09    0.22 
   4  10   2    1.49    0.28 
   4  10   2    1.16    0.22 
   4  10   2    1.85    0.32 
  -5 -10  -2    2.71    0.20 
  -5 -10  -2    2.66    0.35 
  -5 -10  -2    2.98    0.20 
  -5 -10  -2    3.09    0.35 
   5  10   2    4.12    0.36 
   5  10   2    3.12    0.35 
   5  10   2    3.23    0.44 
  -6 -10  -2    0.85    0.10 
  -6 -10  -2    0.76    0.27 
  -6 -10  -2    0.51    0.19 
   6  10   2    1.27    0.25 
   6  10   2    0.40    0.22 
   6  10   2    1.42    0.30 
  -7 -10  -2    0.60    0.21 
  -7 -10  -2    0.61    0.37 
   7  10   2    0.51    0.18 
   7  10   2    0.15    0.17 
   3 -11  -2    0.01    0.12 
   3 -11  -2    0.00    0.18 
  -3  11   2    0.68    0.20 
  -3  11   2    0.04    0.20 
   2 -11  -2    3.66    0.51 
   2 -11  -2    2.84    0.24 
   2 -11  -2    2.57    0.28 
  -2  11   2    3.52    0.37 
  -2  11   2    3.33    0.51 
   1 -11  -2   -0.01    0.15 
   1 -11  -2    0.06    0.12 
   1 -11  -2    0.00    0.09 
  -1  11   2   -0.05    0.13 
   0 -11  -2    1.10    0.18 
   0 -11  -2    1.20    0.25 
   0 -11  -2    1.01    0.18 
   0 -11  -2    0.82    0.22 
   0  11   2    0.75    0.19 
   0  11   2    0.92    0.23 
  -1 -11  -2    5.99    0.45 
  -1 -11  -2    6.13    0.49 
  -1 -11  -2    6.14    0.37 
  -1 -11  -2    5.29    0.36 
   1  11   2    6.42    0.49 
   1  11   2    6.19    0.51 
  -2 -11  -2    0.67    0.14 
  -2 -11  -2    0.78    0.14 
  -2 -11  -2    0.86    0.23 
  -2 -11  -2    0.73    0.22 
   2  11   2    0.97    0.29 
   2  11   2    1.01    0.24 
   2  11   2    0.57    0.17 
  -3 -11  -2    2.35    0.34 
  -3 -11  -2    2.26    0.33 
   3  11   2    2.20    0.33 
   3  11   2    1.64    0.33 
  -4 -11  -2    3.36    0.20 
  -4 -11  -2    2.79    0.20 
  -4 -11  -2    3.39    0.37 
  -4 -11  -2    2.94    0.38 
   4  11   2    3.35    0.33 
   4  11   2    3.09    0.68 
   4  11   2    3.77    0.38 
  -5 -11  -2    7.05    0.53 
  -5 -11  -2    7.52    0.58 
   5  11   2    7.63    0.58 
   5  11   2    8.04    0.53 
  -6 -11  -2    0.32    0.22 
  -6 -11  -2    0.36    0.23 
   6  11   2    0.25    0.15 
   6  11   2    0.03    0.18 
   2 -12  -2   -0.19    0.22 
   2 -12  -2   -0.12    0.12 
  -2  12   2    0.03    0.28 
  -2  12   2    0.11    0.16 
   1 -12  -2   -0.20    0.13 
   1 -12  -2    0.00    0.10 
  -1  12   2    0.01    0.14 
  -1  12   2    0.34    0.21 
   0 -12  -2    1.50    0.21 
   0 -12  -2    1.43    0.25 
   0 -12  -2    0.67    0.21 
   0  12   2    1.69    0.31 
  -1 -12  -2    0.23    0.17 
  -1 -12  -2    0.36    0.12 
  -1 -12  -2    0.15    0.15 
   1  12   2    0.38    0.16 
  -2 -12  -2    1.32    0.17 
  -2 -12  -2    0.69    0.15 
  -2 -12  -2    1.29    0.29 
  -2 -12  -2    1.41    0.28 
   2  12   2    1.44    0.25 
   2  12   2    1.57    0.32 
  -3 -12  -2    0.19    0.10 
  -3 -12  -2    0.32    0.10 
  -3 -12  -2    0.29    0.18 
  -3 -12  -2    0.60    0.20 
   3  12   2    0.61    0.17 
   3  12   2    0.58    0.22 
  -4 -12  -2    0.98    0.26 
   4  12   2    0.93    0.23 
   4  12   2    0.60    0.20 
  -5 -12  -2    5.65    0.92 
   5  12   2    4.02    0.43 
   5  12   2    3.09    0.41 
  -1 -13  -2    0.15    0.15 
  -1 -13  -2   -0.10    0.10 
  -1 -13  -2    0.08    0.18 
   1  13   2    0.57    0.20 
  -2 -13  -2    0.03    0.20 
  -2 -13  -2    0.38    0.18 
   2  13   2    0.36    0.18 
   2  13   2    0.12    0.21 
  -3 -13  -2   -0.10    0.17 
  -3 -13  -2    0.26    0.23 
   3  13   2    0.58    0.16 
   2  13  -3    0.18    0.21 
  -2 -13   3    0.22    0.13 
  -2 -13   3    0.14    0.14 
   1  13  -3    0.18    0.16 
   1  13  -3    0.19    0.32 
  -1 -13   3    0.37    0.15 
  -1 -13   3    0.21    0.13 
  -1 -13   3   -0.23    0.21 
   5  12  -3    0.08    0.19 
   5  12  -3    0.06    0.15 
  -5 -12   3    0.02    0.20 
  -5 -12   3   -0.26    0.12 
  -5 -12   3    0.05    0.17 
   4  12  -3    1.65    0.39 
   4  12  -3    1.68    0.32 
  -4 -12   3    1.12    0.22 
  -4 -12   3    1.78    0.31 
  -4 -12   3    1.40    0.31 
   3  12  -3    1.04    0.29 
   3  12  -3    1.15    0.25 
  -3 -12   3    0.66    0.25 
  -3 -12   3    0.77    0.19 
  -3 -12   3    0.85    0.23 
   2  12  -3    0.03    0.18 
   2  12  -3    0.33    0.17 
  -2 -12   3    0.21    0.15 
  -2 -12   3    0.53    0.21 
  -2 -12   3    0.06    0.13 
   1  12  -3    0.10    0.14 
   1  12  -3    0.08    0.17 
  -1 -12   3    0.04    0.13 
  -1 -12   3    0.16    0.16 
  -1 -12   3    0.02    0.13 
   0  12  -3    1.13    0.28 
   0 -12   3    0.96    0.20 
   0 -12   3    1.16    0.23 
   0 -12   3    1.22    0.30 
  -1  12  -3    0.41    0.20 
   1 -12   3    0.02    0.14 
   1 -12   3    0.12    0.13 
   2 -12   3    0.04    0.16 
   2 -12   3    0.30    0.18 
   6  11  -3    1.39    0.32 
   6  11  -3    2.51    0.46 
  -6 -11   3    3.05    0.55 
  -6 -11   3    1.86    0.37 
  -6 -11   3    2.71    0.33 
   5  11  -3    1.39    0.32 
   5  11  -3    1.94    0.32 
  -5 -11   3    2.48    0.31 
  -5 -11   3    2.76    0.45 
  -5 -11   3    2.41    0.39 
   4  11  -3    0.34    0.20 
   4  11  -3    0.43    0.14 
  -4 -11   3    0.47    0.20 
  -4 -11   3    0.10    0.17 
  -4 -11   3    0.13    0.12 
   3  11  -3    2.35    0.42 
   3  11  -3    2.23    0.32 
  -3 -11   3    2.25    0.29 
  -3 -11   3    2.14    0.31 
  -3 -11   3    2.53    0.41 
   2  11  -3    0.37    0.21 
   2  11  -3    0.05    0.11 
  -2 -11   3    0.19    0.15 
  -2 -11   3    0.19    0.13 
  -2 -11   3    0.16    0.16 
   1  11  -3    1.25    0.25 
   1  11  -3    1.21    0.29 
  -1 -11   3    1.65    0.35 
  -1 -11   3    1.32    0.24 
  -1 -11   3    1.62    0.25 
   0  11  -3   -0.11    0.15 
   0  11  -3    0.28    0.16 
   0 -11   3    0.19    0.12 
   0 -11   3    0.39    0.19 
   0 -11   3    0.28    0.22 
  -1  11  -3    0.30    0.14 
   1 -11   3    0.23    0.21 
   1 -11   3    0.06    0.11 
   1 -11   3    0.07    0.12 
  -2  11  -3    0.06    0.15 
   2 -11   3    0.13    0.14 
  -3  11  -3    1.01    0.28 
  -3  11  -3    0.68    0.28 
   3 -11   3    0.61    0.21 
   3 -11   3    0.33    0.19 
   7  10  -3   11.52    0.84 
   7  10  -3   12.98    0.79 
  -7 -10   3   11.44    0.82 
  -7 -10   3   13.06    0.68 
  -7 -10   3   12.66    0.82 
   6  10  -3    0.60    0.19 
   6  10  -3    0.59    0.24 
  -6 -10   3    0.53    0.21 
  -6 -10   3    0.39    0.17 
  -6 -10   3    0.51    0.19 
   5  10  -3    0.12    0.16 
   5  10  -3   -0.01    0.12 
  -5 -10   3    0.16    0.17 
  -5 -10   3    0.13    0.16 
  -5 -10   3    0.08    0.11 
   4  10  -3    0.17    0.11 
   4  10  -3    0.11    0.13 
  -4 -10   3    0.06    0.14 
  -4 -10   3    0.20    0.14 
  -4 -10   3    0.17    0.13 
   3  10  -3    6.34    0.55 
   3  10  -3    6.31    0.51 
  -3 -10   3    6.60    0.53 
  -3 -10   3    5.54    0.45 
  -3 -10   3    7.02    0.44 
   2  10  -3    0.86    0.20 
   2  10  -3    0.89    0.29 
  -2 -10   3    1.09    0.22 
  -2 -10   3    1.25    0.30 
  -2 -10   3    0.88    0.20 
   1  10  -3    1.19    0.23 
  -1 -10   3    1.05    0.19 
  -1 -10   3    1.55    0.32 
  -1 -10   3    1.07    0.22 
   0  10  -3    0.27    0.16 
   0  10  -3    0.02    0.13 
   0 -10   3    0.07    0.15 
   0 -10   3   -0.08    0.11 
   0 -10   3    0.02    0.09 
  -1  10  -3    5.65    0.45 
   1 -10   3    5.95    0.37 
   1 -10   3    6.37    0.53 
   1 -10   3    5.64    0.43 
  -2  10  -3    0.39    0.19 
   2 -10   3    0.56    0.22 
   2 -10   3    0.85    0.21 
  -3  10  -3    0.10    0.16 
  -3  10  -3    0.19    0.14 
   3 -10   3    0.13    0.14 
   3 -10   3    0.19    0.19 
  -4  10  -3    0.13    0.20 
  -4  10  -3    0.03    0.16 
   4 -10   3    0.17    0.18 
   4 -10   3    0.23    0.21 
  -5  10  -3    0.24    0.21 
  -5  10  -3    0.91    0.38 
   5 -10   3    0.10    0.16 
   5 -10   3   -0.03    0.24 
   8   9  -3    1.00    0.24 
   8   9  -3    0.54    0.27 
  -8  -9   3    0.65    0.19 
  -8  -9   3    0.37    0.23 
  -8  -9   3    0.21    0.20 
   7   9  -3    7.57    0.63 
   7   9  -3    7.64    0.57 
  -7  -9   3    7.71    0.58 
  -7  -9   3    7.79    0.60 
   6   9  -3    2.24    0.32 
   6   9  -3    1.92    0.39 
  -6  -9   3    1.67    0.27 
  -6  -9   3    2.22    0.39 
  -6  -9   3    2.61    0.40 
   5   9  -3    1.96    0.36 
  -5  -9   3    2.04    0.32 
  -5  -9   3    1.70    0.26 
  -5  -9   3    1.82    0.34 
   4   9  -3   -0.03    0.09 
   4   9  -3    0.01    0.11 
   4   9  -3    0.23    0.15 
  -4  -9   3   -0.06    0.12 
  -4  -9   3    0.04    0.10 
  -4  -9   3    0.19    0.15 
  -4  -9   3   -0.10    0.09 
   3   9  -3    3.14    0.35 
   3   9  -3    3.16    0.34 
   3   9  -3    3.04    0.29 
  -3  -9   3    2.62    0.32 
  -3  -9   3    3.31    0.36 
  -3  -9   3    2.44    0.26 
  -3  -9   3    3.36    0.30 
   2   9  -3    0.76    0.23 
   2   9  -3    1.06    0.23 
   2   9  -3    0.93    0.18 
  -2  -9   3    0.84    0.19 
  -2  -9   3    0.91    0.24 
  -2  -9   3    1.10    0.18 
  -2  -9   3    1.23    0.21 
   1   9  -3    0.41    0.14 
   1   9  -3    0.59    0.18 
   1   9  -3    0.95    0.24 
  -1  -9   3    0.90    0.26 
  -1  -9   3    0.72    0.18 
  -1  -9   3    0.37    0.12 
  -1  -9   3    0.70    0.17 
   0   9  -3   11.57    0.86 
   0   9  -3   10.29    0.67 
   0   9  -3    9.88    0.60 
   0  -9   3   11.01    0.69 
   0  -9   3   10.82    0.55 
   0  -9   3    9.52    0.57 
   0  -9   3   10.75    0.74 
  -1   9  -3    3.77    0.34 
   1  -9   3    3.86    0.40 
   1  -9   3    4.22    0.34 
   1  -9   3    4.09    0.28 
  -2   9  -3    0.42    0.16 
   2  -9   3    0.16    0.14 
   2  -9   3    0.25    0.14 
  -3   9  -3    2.43    0.39 
  -3   9  -3    2.76    0.38 
   3  -9   3    2.81    0.47 
   3  -9   3    2.45    0.39 
  -4   9  -3   -0.08    0.11 
  -4   9  -3   -0.03    0.15 
   4  -9   3    0.18    0.13 
   4  -9   3   -0.11    0.18 
  -5   9  -3    0.04    0.17 
  -5   9  -3    0.45    0.26 
   5  -9   3    0.18    0.19 
   5  -9   3    0.66    0.25 
  -6   9  -3    0.31    0.24 
  -6   9  -3   -0.19    0.18 
   6  -9   3    0.03    0.26 
   8   8  -3    1.17    0.28 
   8   8  -3    0.58    0.27 
  -8  -8   3    0.26    0.16 
  -8  -8   3    0.69    0.26 
   7   8  -3    0.34    0.18 
   7   8  -3    0.38    0.14 
  -7  -8   3    0.39    0.18 
  -7  -8   3    0.32    0.14 
   6   8  -3    1.90    0.32 
   6   8  -3    1.76    0.31 
  -6  -8   3    1.32    0.26 
  -6  -8   3    1.88    0.28 
  -6  -8   3    2.81    0.45 
   5   8  -3    6.13    0.48 
   5   8  -3    5.40    0.42 
   5   8  -3    5.52    0.44 
  -5  -8   3    5.23    0.46 
  -5  -8   3    5.30    0.46 
  -5  -8   3    5.85    0.40 
  -5  -8   3    4.78    0.36 
   4   8  -3    1.85    0.28 
   4   8  -3    1.55    0.32 
   4   8  -3    2.39    0.45 
  -4  -8   3    1.46    0.22 
  -4  -8   3    1.42    0.26 
  -4  -8   3    1.62    0.24 
  -4  -8   3    2.01    0.34 
   3   8  -3    2.17    0.35 
   3   8  -3    2.32    0.24 
   3   8  -3    1.30    0.23 
  -3  -8   3    1.77    0.23 
  -3  -8   3    2.11    0.27 
  -3  -8   3    1.97    0.30 
  -3  -8   3    2.32    0.30 
   2   8  -3    3.30    0.29 
   2   8  -3    3.16    0.34 
   2   8  -3    2.70    0.31 
  -2  -8   3    3.07    0.27 
  -2  -8   3    3.31    0.28 
  -2  -8   3    3.43    0.27 
  -2  -8   3    2.83    0.32 
   1   8  -3    8.48    0.54 
   1   8  -3    7.98    0.49 
   1   8  -3    7.65    0.53 
  -1  -8   3    8.25    0.45 
  -1  -8   3    7.80    0.47 
  -1  -8   3    8.19    0.49 
  -1  -8   3    8.80    0.55 
   0   8  -3    2.81    0.31 
   0   8  -3    2.65    0.30 
   0   8  -3    2.93    0.27 
   0  -8   3    3.43    0.34 
   0  -8   3    2.64    0.24 
   0  -8   3    2.61    0.23 
   0  -8   3    2.68    0.27 
  -1   8  -3    1.49    0.29 
  -1   8  -3    0.97    0.21 
  -1   8  -3    1.31    0.22 
   1  -8   3    1.28    0.17 
   1  -8   3    1.66    0.31 
   1  -8   3    1.11    0.10 
   1  -8   3    1.40    0.26 
   1  -8   3    1.23    0.19 
  -2   8  -3    0.36    0.17 
  -2   8  -3    0.10    0.11 
   2  -8   3    0.04    0.11 
   2  -8   3    0.00    0.13 
  -3   8  -3    0.33    0.18 
  -3   8  -3    0.33    0.15 
   3  -8   3    0.40    0.19 
   3  -8   3    0.39    0.15 
  -4   8  -3    0.55    0.16 
   4  -8   3    0.49    0.18 
   4  -8   3    0.26    0.14 
  -5   8  -3    0.56    0.24 
  -5   8  -3    0.36    0.17 
   5  -8   3    0.28    0.21 
   5  -8   3    0.32    0.16 
  -6   8  -3    0.01    0.17 
  -6   8  -3    0.02    0.17 
   6  -8   3    0.40    0.23 
   6  -8   3   -0.06    0.14 
   9   7  -3    0.43    0.21 
  -9  -7   3    0.55    0.25 
  -9  -7   3    0.28    0.17 
  -9  -7   3    0.44    0.13 
   8   7  -3    0.86    0.26 
   8   7  -3    1.09    0.25 
  -8  -7   3    0.90    0.24 
  -8  -7   3    0.51    0.17 
  -8  -7   3    0.55    0.20 
  -8  -7   3    0.88    0.17 
   7   7  -3    0.54    0.25 
   7   7  -3    0.38    0.17 
  -7  -7   3    0.66    0.17 
  -7  -7   3    0.40    0.18 
  -7  -7   3    0.25    0.12 
  -7  -7   3    0.72    0.21 
   6   7  -3    0.05    0.11 
   6   7  -3    0.10    0.12 
   6   7  -3    0.40    0.15 
   6   7  -3   -0.21    0.08 
  -6  -7   3    0.18    0.15 
  -6  -7   3    0.11    0.12 
  -6  -7   3    0.19    0.11 
   5   7  -3   -0.14    0.09 
   5   7  -3   -0.14    0.08 
   5   7  -3   -0.01    0.10 
  -5  -7   3   -0.02    0.11 
  -5  -7   3    0.09    0.08 
  -5  -7   3    0.16    0.12 
  -5  -7   3    0.21    0.11 
   4   7  -3   13.02    0.76 
   4   7  -3   12.51    0.67 
   4   7  -3   11.73    0.71 
   4   7  -3   12.13    0.71 
  -4  -7   3   13.18    0.66 
  -4  -7   3   12.15    0.72 
  -4  -7   3   12.26    0.72 
  -4  -7   3   12.79    0.64 
   3   7  -3    4.20    0.31 
   3   7  -3    3.22    0.33 
   3   7  -3    4.02    0.35 
   3   7  -3    3.63    0.39 
   3   7  -3    3.59    0.30 
  -3  -7   3    3.98    0.30 
  -3  -7   3    3.84    0.32 
  -3  -7   3    3.66    0.34 
  -3  -7   3    3.49    0.36 
  -3  -7   3    3.88    0.30 
  -3  -7   3    3.27    0.31 
   2   7  -3    0.69    0.15 
   2   7  -3    0.55    0.15 
   2   7  -3    0.81    0.16 
   2   7  -3    0.88    0.20 
  -2  -7   3    0.72    0.14 
  -2  -7   3    0.62    0.16 
  -2  -7   3    0.58    0.15 
  -2  -7   3    0.75    0.16 
  -2  -7   3    0.72    0.16 
   1   7  -3   11.92    0.65 
   1   7  -3   11.82    0.60 
   1   7  -3   10.40    0.85 
   1   7  -3   11.94    0.66 
  -1  -7   3   11.40    0.64 
  -1  -7   3   12.41    0.66 
  -1  -7   3   11.66    0.57 
  -1  -7   3   12.04    0.60 
  -1  -7   3   10.42    0.57 
   0   7  -3    2.47    0.27 
   0   7  -3    2.78    0.24 
   0   7  -3    2.15    0.31 
   0   7  -3    3.03    0.37 
   0   7  -3    2.34    0.23 
   0  -7   3    2.25    0.25 
   0  -7   3    2.26    0.20 
   0  -7   3    2.67    0.25 
   0  -7   3    1.78    0.25 
   0  -7   3    2.28    0.21 
  -1   7  -3    0.70    0.17 
  -1   7  -3    0.36    0.14 
  -1   7  -3    0.86    0.16 
  -1   7  -3    0.41    0.16 
  -1   7  -3    0.58    0.14 
   1  -7   3    0.55    0.16 
   1  -7   3    0.59    0.13 
   1  -7   3    0.61    0.16 
   1  -7   3    0.62    0.12 
   1  -7   3    0.66    0.18 
  -2   7  -3    0.00    0.10 
  -2   7  -3    0.07    0.10 
  -2   7  -3   -0.09    0.08 
   2  -7   3    0.08    0.09 
   2  -7   3    0.05    0.10 
   2  -7   3    0.02    0.06 
   2  -7   3   -0.06    0.07 
  -3   7  -3    0.69    0.18 
  -3   7  -3    0.57    0.16 
   3  -7   3    0.87    0.23 
   3  -7   3    0.91    0.21 
  -4   7  -3    3.08    0.39 
  -4   7  -3    3.74    0.50 
   4  -7   3    3.06    0.46 
   4  -7   3    3.76    0.34 
  -5   7  -3    1.66    0.30 
  -5   7  -3    1.70    0.39 
   5  -7   3    1.26    0.31 
   5  -7   3    1.29    0.26 
  -6   7  -3    1.84    0.40 
  -6   7  -3    2.21    0.36 
   6  -7   3    2.43    0.36 
   6  -7   3    2.63    0.47 
  -7   7  -3    0.52    0.24 
  -7   7  -3    0.43    0.24 
   7  -7   3    0.27    0.25 
   7  -7   3    0.37    0.21 
   9   6  -3    1.01    0.26 
   9   6  -3    0.44    0.24 
  -9  -6   3    1.04    0.21 
  -9  -6   3    0.67    0.17 
  -9  -6   3    0.62    0.19 
  -9  -6   3    1.20    0.24 
   8   6  -3    0.38    0.19 
   8   6  -3    0.46    0.21 
   8   6  -3    0.40    0.18 
  -8  -6   3    0.20    0.15 
  -8  -6   3    0.46    0.19 
  -8  -6   3    0.79    0.25 
  -8  -6   3    0.54    0.17 
   7   6  -3    0.13    0.15 
   7   6  -3    0.55    0.19 
  -7  -6   3    0.33    0.14 
  -7  -6   3    0.22    0.16 
  -7  -6   3    0.43    0.19 
  -7  -6   3    0.41    0.13 
   6   6  -3    0.47    0.18 
   6   6  -3    0.58    0.20 
   6   6  -3    0.53    0.19 
   6   6  -3    0.67    0.22 
  -6  -6   3    0.51    0.15 
  -6  -6   3    0.30    0.18 
  -6  -6   3    0.49    0.12 
  -6  -6   3    1.03    0.21 
  -6  -6   3    0.36    0.15 
   5   6  -3    1.71    0.26 
   5   6  -3    2.13    0.31 
   5   6  -3    1.54    0.24 
   5   6  -3    1.79    0.31 
  -5  -6   3    1.58    0.19 
  -5  -6   3    1.87    0.26 
  -5  -6   3    1.73    0.28 
  -5  -6   3    1.77    0.29 
  -5  -6   3    1.87    0.30 
   4   6  -3    3.08    0.29 
   4   6  -3    2.64    0.35 
   4   6  -3    2.38    0.25 
   4   6  -3    2.87    0.30 
   4   6  -3    2.71    0.19 
   4   6  -3    3.08    0.31 
  -4  -6   3    2.61    0.29 
  -4  -6   3    2.91    0.32 
  -4  -6   3    3.00    0.27 
  -4  -6   3    2.70    0.28 
   3   6  -3    0.84    0.19 
   3   6  -3    1.35    0.21 
   3   6  -3    1.60    0.25 
   3   6  -3    1.19    0.15 
   3   6  -3    1.35    0.23 
   3   6  -3    1.49    0.22 
  -3  -6   3    1.36    0.20 
  -3  -6   3    1.36    0.19 
  -3  -6   3    1.40    0.21 
  -3  -6   3    1.49    0.26 
  -3  -6   3    1.55    0.26 
   2   6  -3   16.03    0.83 
   2   6  -3   15.79    0.81 
   2   6  -3   16.95    0.77 
   2   6  -3   16.92    0.82 
   2   6  -3   15.37    0.71 
  -2  -6   3   17.10    0.82 
  -2  -6   3   16.67    0.81 
  -2  -6   3   16.52    0.76 
  -2  -6   3   16.21    0.84 
  -2  -6   3   17.16    0.78 
   1   6  -3    2.76    0.19 
   1   6  -3    2.76    0.28 
   1   6  -3    3.01    0.24 
   1   6  -3    2.46    0.25 
   1   6  -3    2.81    0.27 
   1   6  -3    2.94    0.24 
  -1  -6   3    2.69    0.21 
  -1  -6   3    2.99    0.28 
  -1  -6   3    3.02    0.26 
  -1  -6   3    2.76    0.22 
   0   6  -3   11.43    0.61 
   0   6  -3   11.05    0.64 
   0   6  -3   11.95    0.57 
   0   6  -3   10.46    0.57 
   0   6  -3   11.00    0.60 
   0  -6   3   10.96    0.55 
   0  -6   3    9.87    0.58 
   0  -6   3   11.78    0.62 
   0  -6   3   11.23    0.51 
   0  -6   3   11.76    0.57 
  -1   6  -3    0.59    0.14 
  -1   6  -3    0.67    0.14 
  -1   6  -3    0.95    0.22 
  -1   6  -3    0.68    0.20 
  -1   6  -3    0.76    0.19 
   1  -6   3    0.73    0.13 
   1  -6   3    0.64    0.15 
   1  -6   3    0.53    0.16 
   1  -6   3    0.57    0.14 
   1  -6   3    0.40    0.09 
  -2   6  -3    0.12    0.10 
  -2   6  -3    0.19    0.11 
  -2   6  -3    0.07    0.11 
  -2   6  -3    0.00    0.09 
   2  -6   3    0.10    0.07 
   2  -6   3    0.07    0.07 
   2  -6   3   -0.05    0.08 
   2  -6   3    0.14    0.13 
  -3   6  -3    1.44    0.27 
  -3   6  -3    1.47    0.29 
  -3   6  -3    0.93    0.18 
  -3   6  -3    1.16    0.13 
  -3   6  -3    1.15    0.20 
  -3   6  -3    0.98    0.19 
   3  -6   3    0.93    0.23 
   3  -6   3    1.45    0.25 
   3  -6   3    1.42    0.21 
   3  -6   3    1.50    0.23 
  -4   6  -3    0.11    0.13 
  -4   6  -3    0.09    0.11 
  -4   6  -3    0.16    0.06 
  -4   6  -3    0.02    0.11 
   4  -6   3    0.28    0.14 
   4  -6   3    0.06    0.10 
  -5   6  -3    0.19    0.14 
  -5   6  -3    0.06    0.13 
   5  -6   3    0.10    0.13 
   5  -6   3   -0.12    0.13 
  -6   6  -3    2.67    0.38 
  -6   6  -3    2.53    0.25 
   6  -6   3    2.51    0.40 
   6  -6   3    2.58    0.36 
  -7   6  -3    0.11    0.17 
  -7   6  -3    0.17    0.17 
   7  -6   3    0.78    0.28 
   7  -6   3    0.05    0.15 
  -8   6  -3    1.02    0.33 
   8  -6   3    0.27    0.24 
   8  -6   3    0.59    0.27 
   9   5  -3    0.99    0.28 
  -9  -5   3    0.78    0.22 
  -9  -5   3    0.70    0.24 
  -9  -5   3    0.80    0.22 
  -9  -5   3    1.27    0.22 
   8   5  -3    6.53    0.53 
   8   5  -3    8.79    0.57 
  -8  -5   3    6.52    0.41 
  -8  -5   3    6.50    0.57 
  -8  -5   3    7.80    0.61 
  -8  -5   3    6.62    0.49 
   7   5  -3    1.56    0.26 
   7   5  -3    0.91    0.22 
  -7  -5   3    0.96    0.20 
  -7  -5   3    0.90    0.22 
  -7  -5   3    1.23    0.18 
  -7  -5   3    1.39    0.24 
   6   5  -3    0.11    0.12 
   6   5  -3   -0.11    0.09 
   6   5  -3    0.21    0.18 
  -6  -5   3    0.02    0.10 
  -6  -5   3   -0.01    0.11 
  -6  -5   3   -0.06    0.11 
  -6  -5   3    0.03    0.07 
  -6  -5   3    0.05    0.08 
   5   5  -3   38.72    1.68 
   5   5  -3   38.63    1.68 
   5   5  -3   38.69    1.73 
   5   5  -3   38.91    1.68 
  -5  -5   3   38.34    1.69 
  -5  -5   3   39.32    1.73 
  -5  -5   3   39.06    1.56 
  -5  -5   3   37.43    1.63 
  -5  -5   3   39.37    1.66 
   4   5  -3    8.03    0.46 
   4   5  -3    7.99    0.49 
   4   5  -3    7.74    0.50 
   4   5  -3    8.20    0.50 
   4   5  -3    7.30    0.46 
  -4  -5   3    7.21    0.47 
  -4  -5   3    8.72    0.47 
  -4  -5   3    8.08    0.44 
  -4  -5   3    7.57    0.49 
  -4  -5   3    7.89    0.49 
  -4  -5   3    7.64    0.38 
   3   5  -3    0.13    0.09 
   3   5  -3    0.13    0.09 
   3   5  -3   -0.02    0.08 
   3   5  -3    0.07    0.06 
   3   5  -3    0.16    0.10 
   3   5  -3    0.15    0.09 
  -3  -5   3    0.26    0.12 
  -3  -5   3    0.18    0.09 
  -3  -5   3    0.03    0.07 
  -3  -5   3    0.21    0.11 
  -3  -5   3    0.13    0.09 
   2   5  -3    0.07    0.08 
   2   5  -3    0.02    0.06 
   2   5  -3    0.18    0.08 
   2   5  -3   -0.01    0.04 
   2   5  -3    0.07    0.08 
   2   5  -3    0.17    0.08 
  -2  -5   3    0.05    0.08 
  -2  -5   3    0.02    0.06 
  -2  -5   3    0.04    0.08 
  -2  -5   3    0.06    0.10 
  -2  -5   3    0.08    0.10 
   1   5  -3    0.33    0.13 
   1   5  -3    0.34    0.10 
   1   5  -3    0.23    0.09 
   1   5  -3    0.20    0.09 
   1   5  -3    0.51    0.15 
  -1  -5   3    0.33    0.13 
  -1  -5   3    0.40    0.09 
  -1  -5   3    0.36    0.10 
  -1  -5   3    0.24    0.10 
  -1  -5   3    0.51    0.11 
  -1  -5   3    0.18    0.09 
   0   5  -3    0.48    0.11 
   0   5  -3    0.66    0.15 
   0   5  -3    0.79    0.17 
   0   5  -3    0.55    0.12 
   0   5  -3    0.56    0.14 
   0  -5   3    0.77    0.14 
   0  -5   3    0.88    0.18 
   0  -5   3    0.87    0.13 
   0  -5   3    0.70    0.12 
   0  -5   3    0.84    0.17 
  -1   5  -3    8.89    0.51 
  -1   5  -3    9.69    0.52 
  -1   5  -3    9.52    0.49 
  -1   5  -3    9.64    0.54 
  -1   5  -3    9.06    0.47 
   1  -5   3    9.43    0.48 
   1  -5   3    9.23    0.47 
   1  -5   3    9.01    0.52 
   1  -5   3    9.01    0.41 
   1  -5   3    8.70    0.50 
  -2   5  -3    0.54    0.12 
  -2   5  -3    0.63    0.15 
  -2   5  -3    0.46    0.15 
  -2   5  -3    0.75    0.09 
  -2   5  -3    0.48    0.12 
   2  -5   3    0.68    0.14 
   2  -5   3    0.63    0.14 
   2  -5   3    0.66    0.16 
   2  -5   3    0.53    0.13 
  -3   5  -3    3.29    0.29 
  -3   5  -3    3.81    0.32 
  -3   5  -3    4.40    0.35 
  -3   5  -3    4.05    0.35 
  -3   5  -3    3.91    0.21 
  -3   5  -3    3.78    0.31 
   3  -5   3    3.66    0.27 
   3  -5   3    3.74    0.32 
   3  -5   3    3.68    0.35 
   3  -5   3    3.91    0.31 
  -4   5  -3    2.63    0.26 
  -4   5  -3    2.71    0.29 
  -4   5  -3    2.81    0.31 
  -4   5  -3    3.12    0.39 
  -4   5  -3    2.92    0.18 
  -4   5  -3    2.93    0.30 
   4  -5   3    2.83    0.30 
   4  -5   3    3.12    0.29 
   4  -5   3    2.63    0.24 
   4  -5   3    3.41    0.46 
  -5   5  -3    6.49    0.47 
  -5   5  -3    6.07    0.53 
  -5   5  -3    6.08    0.51 
   5  -5   3    6.33    0.51 
   5  -5   3    6.62    0.46 
  -6   5  -3    9.80    0.49 
  -6   5  -3   10.45    0.68 
  -6   5  -3   10.55    0.64 
  -6   5  -3   10.46    0.71 
   6  -5   3   10.11    0.86 
   6  -5   3   10.38    0.71 
  -7   5  -3    0.19    0.16 
  -7   5  -3    0.60    0.23 
   7  -5   3    0.26    0.20 
   7  -5   3   -0.10    0.13 
  -8   5  -3   -0.01    0.17 
  -8   5  -3   -0.18    0.14 
  -8   5  -3    0.17    0.23 
   8  -5   3    0.17    0.17 
   8  -5   3    0.22    0.22 
   9   4  -3    3.09    0.53 
   9   4  -3    2.71    0.41 
  -9  -4   3    2.74    0.45 
  -9  -4   3    2.73    0.28 
  -9  -4   3    2.36    0.32 
  -9  -4   3    2.68    0.36 
   8   4  -3    0.56    0.20 
   8   4  -3    0.34    0.18 
  -8  -4   3    0.58    0.17 
  -8  -4   3    0.46    0.22 
  -8  -4   3    0.49    0.15 
   7   4  -3    0.11    0.12 
   7   4  -3    0.03    0.10 
  -7  -4   3    0.22    0.12 
  -7  -4   3    0.33    0.15 
  -7  -4   3    0.08    0.14 
  -7  -4   3    0.16    0.11 
   6   4  -3    0.10    0.12 
   6   4  -3    0.03    0.10 
   6   4  -3    0.03    0.11 
   6   4  -3   -0.07    0.07 
  -6  -4   3    0.04    0.13 
  -6  -4   3    0.02    0.07 
  -6  -4   3    0.03    0.13 
  -6  -4   3    0.00    0.10 
  -6  -4   3    0.11    0.09 
   5   4  -3    9.15    0.56 
   5   4  -3    9.87    0.60 
   5   4  -3   11.02    0.59 
   5   4  -3   10.70    0.62 
   5   4  -3    9.36    0.56 
  -5  -4   3   10.29    0.57 
  -5  -4   3    9.28    0.58 
  -5  -4   3   10.06    0.47 
  -5  -4   3    9.97    0.54 
  -5  -4   3   10.77    0.58 
   4   4  -3    0.00    0.07 
   4   4  -3    0.08    0.10 
   4   4  -3    0.01    0.09 
   4   4  -3    0.06    0.10 
  -4  -4   3    0.09    0.10 
  -4  -4   3   -0.05    0.10 
  -4  -4   3    0.03    0.09 
  -4  -4   3   -0.02    0.08 
  -4  -4   3    0.03    0.09 
  -4  -4   3    0.04    0.05 
   3   4  -3   18.56    0.87 
   3   4  -3   18.07    0.76 
   3   4  -3   18.48    0.84 
   3   4  -3   18.05    0.84 
   3   4  -3   18.79    0.86 
   3   4  -3   17.66    0.86 
  -3  -4   3   17.27    0.85 
  -3  -4   3   19.82    0.88 
  -3  -4   3   19.46    0.84 
  -3  -4   3   18.72    0.87 
  -3  -4   3   18.55    0.76 
  -3  -4   3   18.48    0.82 
   2   4  -3    4.89    0.24 
   2   4  -3    4.82    0.29 
   2   4  -3    4.90    0.30 
   2   4  -3    4.87    0.33 
   2   4  -3    4.72    0.32 
   2   4  -3    5.00    0.32 
  -2  -4   3    4.05    0.29 
  -2  -4   3    4.97    0.29 
  -2  -4   3    5.17    0.33 
  -2  -4   3    5.36    0.35 
  -2  -4   3    4.61    0.29 
   1   4  -3   16.89    0.73 
   1   4  -3   17.09    0.77 
   1   4  -3   16.79    0.74 
   1   4  -3   16.52    0.77 
   1   4  -3   17.05    0.79 
  -1  -4   3   16.45    0.77 
  -1  -4   3   17.49    0.77 
  -1  -4   3   17.18    0.79 
  -1  -4   3   16.00    0.73 
  -1  -4   3   16.48    0.74 
   0   4  -3    9.47    0.45 
   0   4  -3    8.70    0.48 
   0   4  -3    9.02    0.46 
   0   4  -3    9.09    0.50 
   0   4  -3    9.26    0.48 
   0  -4   3    9.58    0.48 
   0  -4   3    9.55    0.46 
   0  -4   3    9.65    0.41 
   0  -4   3    9.45    0.45 
   0  -4   3    9.64    0.49 
   0  -4   3    9.43    0.51 
  -1   4  -3    1.92    0.25 
  -1   4  -3    1.59    0.22 
  -1   4  -3    1.37    0.16 
  -1   4  -3    1.50    0.16 
  -1   4  -3    1.03    0.14 
   1  -4   3    1.11    0.15 
   1  -4   3    1.17    0.16 
   1  -4   3    1.53    0.16 
   1  -4   3    1.40    0.10 
   1  -4   3    1.53    0.14 
  -2   4  -3   17.08    0.78 
  -2   4  -3   18.02    0.81 
  -2   4  -3   16.09    0.76 
  -2   4  -3   17.92    0.82 
  -2   4  -3   16.51    0.68 
   2  -4   3   16.34    0.79 
   2  -4   3   16.85    0.77 
   2  -4   3   17.48    0.76 
   2  -4   3   17.22    0.82 
  -3   4  -3    5.28    0.34 
  -3   4  -3    5.77    0.37 
  -3   4  -3    5.41    0.38 
  -3   4  -3    5.22    0.25 
  -3   4  -3    5.72    0.39 
  -3   4  -3    5.36    0.36 
   3  -4   3    5.49    0.34 
   3  -4   3    5.37    0.37 
   3  -4   3    5.58    0.46 
   3  -4   3    5.60    0.36 
  -4   4  -3   -0.01    0.07 
  -4   4  -3    0.03    0.05 
  -4   4  -3    0.03    0.10 
  -4   4  -3    0.14    0.09 
  -4   4  -3    0.03    0.12 
   4  -4   3    0.10    0.08 
   4  -4   3    0.00    0.09 
   4  -4   3    0.02    0.10 
   4  -4   3    0.13    0.10 
  -5   4  -3    2.84    0.20 
  -5   4  -3    3.32    0.33 
  -5   4  -3    3.19    0.32 
  -5   4  -3    3.45    0.37 
  -5   4  -3    3.16    0.29 
   5  -4   3    3.68    0.39 
   5  -4   3    3.33    0.31 
   5  -4   3    3.87    0.35 
  -6   4  -3    0.43    0.11 
  -6   4  -3    0.52    0.17 
  -6   4  -3    0.66    0.20 
  -6   4  -3    0.88    0.22 
   6  -4   3    0.55    0.16 
   6  -4   3    0.46    0.20 
  -7   4  -3    0.13    0.13 
  -7   4  -3    0.05    0.15 
  -7   4  -3    0.27    0.13 
   7  -4   3    0.24    0.17 
   7  -4   3   -0.07    0.10 
  -8   4  -3    0.22    0.17 
  -8   4  -3    0.61    0.38 
  -8   4  -3    0.51    0.22 
  -8   4  -3    0.41    0.19 
   8  -4   3    0.34    0.19 
   8  -4   3    0.44    0.27 
   9   3  -3    3.43    0.46 
   9   3  -3    2.81    0.46 
  -9  -3   3    3.18    0.41 
  -9  -3   3    4.17    0.58 
  -9  -3   3    3.36    0.34 
  -9  -3   3    2.86    0.32 
   8   3  -3    0.78    0.23 
  -8  -3   3    1.39    0.22 
  -8  -3   3    1.04    0.31 
  -8  -3   3    1.16    0.22 
   7   3  -3    0.11    0.11 
  -7  -3   3   -0.12    0.10 
  -7  -3   3    0.04    0.11 
  -7  -3   3   -0.08    0.08 
  -7  -3   3   -0.05    0.12 
   6   3  -3    3.23    0.29 
   6   3  -3    2.54    0.53 
   6   3  -3    3.26    0.34 
  -6  -3   3    3.06    0.24 
  -6  -3   3    3.15    0.27 
  -6  -3   3    3.77    0.33 
  -6  -3   3    3.10    0.34 
  -6  -3   3    3.14    0.29 
   5   3  -3    3.10    0.30 
   5   3  -3    2.81    0.31 
   5   3  -3    2.79    0.27 
  -5  -3   3    3.28    0.38 
  -5  -3   3    3.56    0.23 
  -5  -3   3    3.62    0.30 
  -5  -3   3    3.54    0.30 
  -5  -3   3    3.52    0.27 
   4   3  -3    1.04    0.17 
   4   3  -3    1.23    0.26 
   4   3  -3    0.94    0.20 
   4   3  -3    0.94    0.17 
   4   3  -3    0.89    0.23 
  -4  -3   3    0.84    0.15 
  -4  -3   3    0.93    0.19 
  -4  -3   3    0.81    0.11 
  -4  -3   3    0.73    0.15 
  -4  -3   3    1.15    0.21 
  -4  -3   3    1.09    0.18 
   3   3  -3    2.91    0.22 
   3   3  -3    2.45    0.21 
   3   3  -3    2.23    0.14 
   3   3  -3    1.45    0.24 
   3   3  -3    2.31    0.23 
   3   3  -3    2.71    0.21 
  -3  -3   3    2.28    0.22 
  -3  -3   3    2.37    0.15 
  -3  -3   3    2.84    0.24 
  -3  -3   3    2.95    0.22 
  -3  -3   3    2.25    0.23 
  -3  -3   3    2.35    0.19 
   2   3  -3    0.66    0.12 
   2   3  -3    0.69    0.08 
   2   3  -3    0.53    0.12 
   2   3  -3    0.37    0.09 
   2   3  -3    0.35    0.10 
   2   3  -3    0.49    0.10 
  -2  -3   3    0.81    0.16 
  -2  -3   3    0.35    0.10 
  -2  -3   3    0.62    0.12 
  -2  -3   3    0.54    0.10 
   1   3  -3    0.48    0.11 
   1   3  -3    0.45    0.12 
   1   3  -3    0.45    0.10 
   1   3  -3    0.41    0.09 
   1   3  -3    0.45    0.07 
   1   3  -3    0.45    0.11 
  -1  -3   3    0.43    0.11 
  -1  -3   3    0.42    0.11 
  -1  -3   3    0.34    0.08 
  -1  -3   3    0.64    0.13 
  -1  -3   3    0.36    0.09 
   0   3  -3    3.43    0.22 
   0   3  -3    3.57    0.21 
   0   3  -3    3.51    0.24 
   0   3  -3    3.48    0.23 
   0   3  -3    3.46    0.25 
   0  -3   3    3.57    0.16 
   0  -3   3    3.53    0.24 
   0  -3   3    3.58    0.26 
   0  -3   3    3.69    0.21 
   0  -3   3    3.62    0.22 
   0  -3   3    3.63    0.23 
  -1   3  -3    6.41    0.34 
  -1   3  -3    5.67    0.34 
  -1   3  -3    5.68    0.31 
  -1   3  -3    5.88    0.34 
  -1   3  -3    6.00    0.31 
   1  -3   3    5.71    0.34 
   1  -3   3    5.77    0.30 
   1  -3   3    5.96    0.32 
   1  -3   3    5.92    0.25 
   1  -3   3    5.76    0.33 
  -2   3  -3   20.99    0.84 
  -2   3  -3   22.08    0.95 
  -2   3  -3   21.40    0.96 
  -2   3  -3   21.82    0.94 
  -2   3  -3   21.43    0.93 
   2  -3   3   21.44    0.92 
   2  -3   3   21.31    0.96 
   2  -3   3   22.79    1.02 
   2  -3   3   22.39    0.93 
  -3   3  -3    9.17    0.42 
  -3   3  -3   10.29    0.55 
  -3   3  -3   10.20    0.52 
  -3   3  -3    9.70    0.54 
  -3   3  -3    9.37    0.51 
  -3   3  -3   10.13    0.50 
   3  -3   3   10.28    0.50 
   3  -3   3   10.09    0.51 
   3  -3   3    9.67    0.53 
   3  -3   3   10.33    0.55 
  -4   3  -3    0.68    0.15 
  -4   3  -3    0.66    0.16 
  -4   3  -3    0.50    0.15 
  -4   3  -3    0.62    0.17 
  -4   3  -3    0.77    0.15 
   4  -3   3    0.66    0.18 
   4  -3   3    0.90    0.16 
   4  -3   3    0.74    0.16 
  -5   3  -3   16.61    0.80 
  -5   3  -3   16.06    0.86 
  -5   3  -3   16.48    0.81 
  -5   3  -3   16.84    0.89 
  -5   3  -3   17.31    0.86 
   5  -3   3   17.31    0.84 
   5  -3   3   16.21    0.88 
  -6   3  -3    0.57    0.15 
  -6   3  -3    1.06    0.28 
  -6   3  -3    0.69    0.18 
   6  -3   3    0.92    0.25 
   6  -3   3    1.09    0.22 
  -7   3  -3    2.17    0.31 
  -7   3  -3    2.29    0.41 
  -7   3  -3    2.28    0.30 
  -7   3  -3    2.26    0.28 
   7  -3   3    1.72    0.30 
  -8   3  -3    2.74    0.40 
  -8   3  -3    3.56    0.33 
  -8   3  -3    3.34    0.56 
   8  -3   3    2.91    0.41 
   8  -3   3    4.03    0.56 
  -9   3  -3    9.76    0.70 
  -9   3  -3    8.46    0.75 
   9  -3   3    9.63    0.77 
   9  -3   3   10.75    0.96 
   9   2  -3    3.22    0.51 
   9   2  -3    3.08    0.44 
  -9  -2   3    3.46    0.43 
  -9  -2   3    3.33    0.34 
  -9  -2   3    3.05    0.35 
  -9  -2   3    4.40    0.49 
   8   2  -3    0.41    0.16 
   8   2  -3    0.05    0.13 
  -8  -2   3    0.24    0.19 
  -8  -2   3    0.45    0.18 
  -8  -2   3    0.41    0.15 
   7   2  -3   -0.12    0.09 
   7   2  -3    0.13    0.13 
  -7  -2   3    0.08    0.15 
  -7  -2   3    0.16    0.15 
  -7  -2   3    0.01    0.10 
  -7  -2   3    0.05    0.20 
   6   2  -3    0.12    0.13 
   6   2  -3    0.09    0.13 
   6   2  -3    0.01    0.10 
  -6  -2   3    0.20    0.13 
  -6  -2   3    0.11    0.09 
  -6  -2   3    0.24    0.13 
  -6  -2   3    0.16    0.13 
  -6  -2   3    0.27    0.09 
   5   2  -3    4.76    0.33 
   5   2  -3    4.69    0.38 
   5   2  -3    5.05    0.35 
   5   2  -3    4.23    0.36 
   5   2  -3    4.39    0.33 
  -5  -2   3    4.08    0.34 
  -5  -2   3    4.25    0.32 
  -5  -2   3    4.59    0.34 
  -5  -2   3    4.35    0.27 
  -5  -2   3    4.20    0.31 
   4   2  -3    0.58    0.14 
   4   2  -3    0.59    0.14 
   4   2  -3    0.41    0.12 
   4   2  -3    0.55    0.15 
   4   2  -3    0.48    0.14 
  -4  -2   3    0.58    0.13 
  -4  -2   3    0.59    0.09 
  -4  -2   3    0.39    0.12 
  -4  -2   3    0.49    0.13 
  -4  -2   3    0.54    0.13 
  -4  -2   3    0.62    0.17 
   3   2  -3    5.12    0.34 
   3   2  -3    5.67    0.32 
   3   2  -3    5.10    0.32 
   3   2  -3    5.43    0.33 
   3   2  -3    5.29    0.38 
  -3  -2   3    5.70    0.35 
  -3  -2   3    4.97    0.33 
  -3  -2   3    5.61    0.34 
  -3  -2   3    5.69    0.32 
  -3  -2   3    5.65    0.33 
  -3  -2   3    5.25    0.25 
   2   2  -3   23.39    0.98 
   2   2  -3   23.09    0.99 
   2   2  -3   22.60    0.97 
   2   2  -3   23.07    0.97 
   2   2  -3   23.93    1.00 
   2   2  -3   22.26    0.90 
  -2  -2   3   23.87    0.99 
  -2  -2   3   23.37    0.97 
  -2  -2   3   24.01    1.00 
  -2  -2   3   23.02    0.97 
  -2  -2   3   24.01    1.00 
  -2  -2   3   23.58    0.91 
   1   2  -3    2.68    0.19 
   1   2  -3    2.59    0.20 
   1   2  -3    2.56    0.13 
   1   2  -3    2.65    0.20 
   1   2  -3    2.43    0.17 
   1   2  -3    2.67    0.17 
  -1  -2   3    2.75    0.19 
  -1  -2   3    2.54    0.17 
  -1  -2   3    2.73    0.18 
  -1  -2   3    2.80    0.21 
  -1  -2   3    2.48    0.19 
   0   2  -3    5.91    0.30 
   0   2  -3    5.32    0.28 
   0   2  -3    5.96    0.31 
   0   2  -3    6.13    0.28 
   0   2  -3    5.75    0.25 
   0   2  -3    5.62    0.32 
   0  -2   3    5.97    0.25 
   0  -2   3    6.14    0.30 
   0  -2   3    6.01    0.29 
   0  -2   3    6.21    0.33 
   0  -2   3    5.99    0.31 
  -1   2  -3   35.83    1.45 
  -1   2  -3   37.16    1.48 
  -1   2  -3   36.03    1.47 
  -1   2  -3   36.63    1.45 
  -1   2  -3   35.04    1.47 
   1  -2   3   37.02    1.46 
   1  -2   3   38.09    1.48 
   1  -2   3   38.65    1.45 
   1  -2   3   36.64    1.47 
   1  -2   3   37.17    1.48 
  -2   2  -3    4.52    0.27 
  -2   2  -3    4.10    0.28 
  -2   2  -3    4.68    0.27 
  -2   2  -3    4.37    0.25 
  -2   2  -3    4.61    0.28 
   2  -2   3    4.46    0.28 
   2  -2   3    4.62    0.29 
   2  -2   3    4.42    0.26 
   2  -2   3    4.07    0.25 
  -3   2  -3   28.75    1.25 
  -3   2  -3   29.59    1.21 
  -3   2  -3   28.64    1.23 
  -3   2  -3   29.91    1.26 
  -3   2  -3   27.83    1.21 
   3  -2   3   29.45    1.26 
   3  -2   3   29.41    1.22 
   3  -2   3   30.52    1.23 
  -4   2  -3   -0.02    0.07 
  -4   2  -3    0.13    0.11 
  -4   2  -3    0.12    0.11 
   4  -2   3    0.01    0.07 
   4  -2   3    0.01    0.08 
   4  -2   3    0.13    0.10 
  -5   2  -3    4.12    0.35 
  -5   2  -3    4.92    0.32 
  -5   2  -3    4.53    0.34 
   5  -2   3    4.27    0.33 
   5  -2   3    3.79    0.31 
   5  -2   3    4.75    0.38 
  -6   2  -3   -0.03    0.08 
  -6   2  -3    0.09    0.13 
  -6   2  -3    0.09    0.09 
  -6   2  -3   -0.09    0.11 
   6  -2   3    0.19    0.14 
   6  -2   3    0.04    0.11 
  -7   2  -3    1.76    0.35 
  -7   2  -3    1.44    0.22 
  -7   2  -3    2.16    0.32 
  -7   2  -3    1.56    0.22 
   7  -2   3    2.30    0.33 
   7  -2   3    1.61    0.32 
  -8   2  -3    8.72    0.59 
  -8   2  -3    8.07    0.66 
  -8   2  -3    8.05    0.49 
   8  -2   3    9.42    0.63 
   8  -2   3    8.62    0.67 
  -9   2  -3    0.33    0.20 
  -9   2  -3    0.09    0.16 
   9  -2   3    0.17    0.18 
   9  -2   3    0.05    0.20 
   9   1  -3   -0.08    0.18 
   9   1  -3    0.23    0.18 
  -9  -1   3    0.19    0.19 
  -9  -1   3   -0.11    0.13 
  -9  -1   3    0.18    0.16 
  -9  -1   3    0.01    0.14 
   8   1  -3   -0.02    0.15 
   8   1  -3   -0.04    0.11 
  -8  -1   3    0.01    0.12 
  -8  -1   3   -0.10    0.11 
  -8  -1   3    0.08    0.16 
  -8  -1   3    0.25    0.14 
   7   1  -3    0.14    0.13 
   7   1  -3   -0.05    0.08 
  -7  -1   3    0.08    0.11 
  -7  -1   3    0.34    0.16 
  -7  -1   3    0.05    0.13 
  -7  -1   3    0.03    0.10 
   6   1  -3   16.14    0.87 
   6   1  -3   14.04    0.83 
   6   1  -3   16.86    0.83 
  -6  -1   3   16.58    0.72 
  -6  -1   3   16.92    0.80 
  -6  -1   3   15.86    0.87 
  -6  -1   3   16.72    0.84 
  -6  -1   3   14.10    0.82 
  -6  -1   3   14.71    0.77 
   5   1  -3    0.24    0.12 
   5   1  -3    0.46    0.17 
   5   1  -3    0.65    0.15 
   5   1  -3    0.68    0.17 
  -5  -1   3    0.72    0.19 
  -5  -1   3    0.27    0.13 
  -5  -1   3    0.43    0.12 
  -5  -1   3    0.60    0.15 
  -5  -1   3    0.56    0.15 
   4   1  -3   20.14    0.94 
   4   1  -3   19.36    0.91 
   4   1  -3   19.86    0.94 
   4   1  -3   20.52    0.91 
  -4  -1   3   18.99    0.92 
  -4  -1   3   20.02    0.91 
  -4  -1   3   21.16    0.96 
  -4  -1   3   20.16    0.91 
  -4  -1   3   20.14    0.89 
   3   1  -3    2.65    0.20 
   3   1  -3    2.65    0.22 
   3   1  -3    2.70    0.28 
   3   1  -3    2.64    0.24 
   3   1  -3    2.32    0.20 
  -3  -1   3    2.43    0.22 
  -3  -1   3    2.65    0.19 
  -3  -1   3    2.22    0.22 
  -3  -1   3    2.63    0.22 
  -3  -1   3    2.31    0.20 
   2   1  -3    0.09    0.08 
   2   1  -3    0.08    0.06 
   2   1  -3    0.07    0.06 
   2   1  -3    0.09    0.07 
  -2  -1   3    0.12    0.07 
  -2  -1   3    0.01    0.06 
  -2  -1   3    0.05    0.07 
  -2  -1   3    0.04    0.03 
  -2  -1   3    0.00    0.07 
  -2  -1   3    0.17    0.07 
   1   1  -3    0.24    0.08 
   1   1  -3    0.35    0.07 
   1   1  -3    0.36    0.09 
   1   1  -3    0.26    0.07 
   1   1  -3    0.33    0.08 
  -1  -1   3    0.27    0.08 
  -1  -1   3    0.28    0.07 
  -1  -1   3    0.37    0.08 
  -1  -1   3    0.24    0.06 
  -1  -1   3    0.21    0.07 
   0   1  -3    1.11    0.11 
   0   1  -3    1.14    0.08 
   0   1  -3    1.11    0.09 
   0   1  -3    1.13    0.11 
   0   1  -3    1.01    0.10 
   0   1  -3    0.95    0.12 
   0  -1   3    1.14    0.11 
   0  -1   3    1.27    0.09 
   0  -1   3    1.10    0.09 
   0  -1   3    1.03    0.11 
   0  -1   3    1.13    0.13 
   0  -1   3    1.00    0.10 
  -1   1  -3    4.14    0.23 
  -1   1  -3    3.96    0.21 
  -1   1  -3    3.86    0.20 
  -1   1  -3    3.67    0.22 
   1  -1   3    4.00    0.21 
   1  -1   3    3.85    0.22 
   1  -1   3    4.22    0.23 
   1  -1   3    4.26    0.21 
   1  -1   3    4.32    0.22 
  -2   1  -3    1.54    0.17 
  -2   1  -3    1.32    0.12 
  -2   1  -3    1.24    0.13 
  -2   1  -3    1.35    0.15 
  -2   1  -3    1.23    0.12 
   2  -1   3    1.77    0.16 
   2  -1   3    1.21    0.12 
   2  -1   3    1.46    0.13 
  -3   1  -3    0.67    0.09 
  -3   1  -3    0.72    0.13 
  -3   1  -3    0.62    0.14 
  -3   1  -3    0.51    0.10 
  -3   1  -3    0.48    0.13 
   3  -1   3    0.63    0.12 
   3  -1   3    0.52    0.11 
   3  -1   3    0.48    0.10 
   3  -1   3    0.82    0.16 
  -4   1  -3    1.63    0.17 
  -4   1  -3    2.33    0.29 
  -4   1  -3    1.76    0.21 
  -4   1  -3    1.59    0.24 
   4  -1   3    1.76    0.18 
   4  -1   3    1.84    0.19 
   4  -1   3    1.90    0.25 
   4  -1   3    2.14    0.27 
  -5   1  -3   14.59    0.75 
  -5   1  -3   16.11    0.80 
  -5   1  -3   15.20    0.72 
  -5   1  -3   14.04    0.76 
   5  -1   3   14.77    0.79 
   5  -1   3   15.02    0.77 
   5  -1   3   16.97    0.76 
   5  -1   3   15.26    0.75 
  -6   1  -3    1.47    0.25 
  -6   1  -3    2.02    0.30 
  -6   1  -3    1.85    0.21 
   6  -1   3    1.81    0.27 
   6  -1   3    2.41    0.35 
   6  -1   3    2.18    0.34 
  -7   1  -3    0.19    0.14 
  -7   1  -3    0.27    0.16 
  -7   1  -3    0.47    0.11 
   7  -1   3    0.54    0.16 
   7  -1   3    0.52    0.18 
   7  -1   3    0.39    0.18 
  -8   1  -3    7.59    0.54 
  -8   1  -3    7.84    0.61 
   8  -1   3    7.19    0.55 
   8  -1   3    7.25    0.60 
  -9   1  -3    0.06    0.12 
  -9   1  -3    0.08    0.13 
   9  -1   3    0.15    0.17 
   9  -1   3    0.14    0.17 
   9   0  -3    0.39    0.28 
   9   0  -3    0.18    0.19 
  -9   0   3    0.49    0.18 
  -9   0   3    0.40    0.23 
  -9   0   3    0.32    0.19 
  -9   0   3    0.46    0.15 
   8   0  -3    8.48    0.67 
   8   0  -3    8.60    0.61 
  -8   0   3    8.96    0.52 
  -8   0   3    8.69    0.68 
  -8   0   3    8.80    0.62 
  -8   0   3    8.71    0.57 
   7   0  -3    0.10    0.14 
   7   0  -3    0.12    0.17 
  -7   0   3    0.24    0.13 
  -7   0   3    0.09    0.13 
  -7   0   3    0.08    0.13 
   6   0  -3    0.10    0.15 
   6   0  -3   -0.01    0.10 
   6   0  -3   -0.14    0.10 
  -6   0   3   -0.06    0.07 
  -6   0   3   -0.01    0.09 
  -6   0   3   -0.02    0.12 
  -6   0   3    0.19    0.15 
  -6   0   3    0.27    0.15 
   5   0  -3    0.14    0.11 
   5   0  -3    0.00    0.11 
   5   0  -3    0.15    0.12 
   5   0  -3    0.09    0.08 
  -5   0   3    0.00    0.07 
  -5   0   3   -0.03    0.09 
  -5   0   3   -0.06    0.08 
  -5   0   3   -0.02    0.10 
  -5   0   3    0.05    0.09 
   4   0  -3    0.22    0.12 
   4   0  -3    0.26    0.10 
   4   0  -3    0.26    0.11 
   4   0  -3    0.11    0.08 
  -4   0   3    0.21    0.10 
  -4   0   3    0.11    0.09 
  -4   0   3    0.11    0.08 
  -4   0   3    0.16    0.10 
  -4   0   3    0.01    0.10 
   3   0  -3   16.66    0.77 
   3   0  -3   16.88    0.79 
   3   0  -3   18.53    0.77 
   3   0  -3   16.72    0.79 
  -3   0   3   17.24    0.84 
  -3   0   3   18.00    0.76 
  -3   0   3   16.95    0.79 
  -3   0   3   17.33    0.78 
  -3   0   3   16.43    0.77 
   2   0  -3    1.00    0.14 
   2   0  -3    0.84    0.12 
   2   0  -3    0.91    0.11 
   2   0  -3    1.19    0.14 
  -2   0   3    0.73    0.12 
  -2   0   3    1.15    0.12 
  -2   0   3    1.13    0.16 
  -2   0   3    0.94    0.13 
  -2   0   3    0.92    0.13 
   1   0  -3   13.27    0.54 
   1   0  -3   12.97    0.56 
   1   0  -3   12.76    0.54 
   1   0  -3   13.39    0.57 
   1   0  -3   12.69    0.55 
  -1   0   3   13.12    0.56 
  -1   0   3   12.34    0.54 
  -1   0   3   13.26    0.54 
  -1   0   3   12.34    0.55 
   0   0  -3   30.83    1.20 
   0   0  -3   31.40    1.21 
   0   0  -3   30.02    1.20 
   0   0  -3   30.87    1.24 
   0   0  -3   32.73    1.21 
   0   0  -3   28.81    1.20 
   0   0  -3   32.23    1.21 
   0   0   3   31.28    1.20 
   0   0   3   31.38    1.21 
   0   0   3   33.39    1.20 
   0   0   3   30.49    1.20 
   0   0   3   34.36    1.21 
   0   0   3   29.91    1.23 
   0   0   3   32.25    1.21 
  -1   0  -3  269.51   11.36 
  -1   0  -3  270.52   11.61 
   1   0   3  285.74   11.62 
   1   0   3  284.55   11.44 
  -2   0  -3   17.58    0.73 
  -2   0  -3   17.28    0.73 
  -2   0  -3   15.40    0.70 
  -2   0  -3   18.64    0.70 
   2   0   3   17.66    0.73 
   2   0   3   16.39    0.71 
   2   0   3   17.32    0.73 
   2   0   3   17.88    0.71 
  -3   0  -3    2.27    0.20 
  -3   0  -3    2.34    0.20 
  -3   0  -3    1.83    0.17 
  -3   0  -3    2.10    0.15 
   3   0   3    2.20    0.20 
   3   0   3    2.34    0.19 
   3   0   3    2.19    0.17 
   3   0   3    2.42    0.17 
  -4   0  -3   16.76    0.77 
  -4   0  -3   16.86    0.79 
  -4   0  -3   17.25    0.75 
  -4   0  -3   17.36    0.81 
   4   0   3   18.33    0.78 
   4   0   3   16.77    0.80 
   4   0   3   16.31    0.77 
   4   0   3   17.34    0.80 
  -5   0  -3    0.22    0.10 
  -5   0  -3    0.22    0.11 
  -5   0  -3    0.02    0.07 
   5   0   3    0.12    0.12 
   5   0   3    0.18    0.11 
   5   0   3    0.08    0.09 
   5   0   3    0.03    0.08 
  -6   0  -3    0.36    0.14 
  -6   0  -3    0.36    0.12 
  -6   0  -3    0.24    0.09 
   6   0   3    0.22    0.17 
   6   0   3    0.08    0.11 
   6   0   3    0.33    0.11 
   6   0   3    0.29    0.13 
  -7   0  -3   12.24    0.65 
  -7   0  -3   11.09    0.62 
  -7   0  -3   11.75    0.73 
  -7   0  -3   12.51    0.68 
   7   0   3   11.45    0.70 
   7   0   3   12.33    0.69 
   7   0   3   11.52    0.73 
  -8   0  -3    4.20    0.46 
  -8   0  -3    5.01    0.41 
  -8   0  -3    4.75    0.40 
   8   0   3    4.86    0.46 
   8   0   3    5.29    0.44 
  -9   0  -3    0.26    0.15 
  -9   0  -3    0.07    0.15 
  -9   0  -3   -0.04    0.11 
   9   0   3    0.10    0.13 
   9   0   3    0.10    0.18 
   9  -1  -3    1.70    0.41 
   9  -1  -3    1.45    0.32 
  -9   1   3    0.89    0.28 
  -9   1   3    1.49    0.33 
  -9   1   3    1.97    0.30 
  -9   1   3    1.70    0.27 
   8  -1  -3    1.08    0.25 
   8  -1  -3    1.07    0.25 
  -8   1   3    0.56    0.28 
  -8   1   3    1.12    0.27 
  -8   1   3    0.84    0.22 
   7  -1  -3    2.94    0.37 
   7  -1  -3    2.46    0.42 
  -7   1   3    2.02    0.30 
  -7   1   3    2.22    0.34 
  -7   1   3    1.96    0.31 
   6  -1  -3    0.18    0.13 
   6  -1  -3    0.01    0.13 
   6  -1  -3    0.27    0.18 
  -6   1   3    0.25    0.12 
  -6   1   3    0.34    0.15 
  -6   1   3    0.07    0.11 
   5  -1  -3    0.85    0.19 
   5  -1  -3    0.82    0.17 
   5  -1  -3    1.01    0.21 
   5  -1  -3    0.69    0.21 
  -5   1   3    1.09    0.22 
  -5   1   3    0.58    0.13 
  -5   1   3    0.80    0.19 
  -5   1   3    0.51    0.15 
   4  -1  -3    3.99    0.33 
   4  -1  -3    4.25    0.33 
   4  -1  -3    4.30    0.30 
  -4   1   3    3.99    0.34 
  -4   1   3    4.50    0.33 
  -4   1   3    4.68    0.36 
  -4   1   3    4.04    0.31 
  -4   1   3    4.23    0.29 
   3  -1  -3   33.57    1.35 
   3  -1  -3   33.10    1.38 
   3  -1  -3   32.75    1.35 
   3  -1  -3   32.11    1.37 
  -3   1   3   32.30    1.36 
  -3   1   3   33.04    1.39 
  -3   1   3   31.91    1.34 
  -3   1   3   32.16    1.37 
   2  -1  -3   15.42    0.68 
   2  -1  -3   15.70    0.68 
   2  -1  -3   15.59    0.70 
   2  -1  -3   15.86    0.70 
  -2   1   3   15.31    0.69 
  -2   1   3   15.50    0.67 
  -2   1   3   16.28    0.70 
  -2   1   3   16.36    0.71 
   1  -1  -3    6.60    0.30 
   1  -1  -3    6.02    0.31 
   1  -1  -3    6.72    0.30 
   1  -1  -3    6.64    0.32 
  -1   1   3    6.79    0.32 
  -1   1   3    6.54    0.31 
  -1   1   3    6.99    0.32 
  -1   1   3    6.54    0.30 
   0  -1  -3   86.86    3.12 
   0  -1  -3   80.79    3.10 
   0  -1  -3   85.05    3.13 
   0   1   3   77.69    3.10 
   0   1   3   84.58    3.12 
   0   1   3   79.16    3.09 
   0   1   3   78.57    3.10 
   0   1   3   84.08    3.12 
  -1  -1  -3  188.26    7.52 
  -1  -1  -3  183.53    7.51 
   1   1   3  182.95    7.47 
  -2  -1  -3    1.65    0.13 
  -2  -1  -3    1.49    0.10 
  -2  -1  -3    1.56    0.10 
  -2  -1  -3    1.67    0.13 
  -2  -1  -3    1.73    0.13 
   2   1   3    1.41    0.13 
   2   1   3    1.61    0.11 
   2   1   3    1.58    0.13 
   2   1   3    1.48    0.11 
  -3  -1  -3    2.96    0.21 
  -3  -1  -3    3.01    0.18 
  -3  -1  -3    3.16    0.19 
  -3  -1  -3    3.42    0.21 
  -3  -1  -3    2.95    0.22 
   3   1   3    2.85    0.20 
   3   1   3    3.12    0.20 
   3   1   3    3.29    0.22 
   3   1   3    3.21    0.23 
  -4  -1  -3   31.66    1.35 
  -4  -1  -3   32.77    1.37 
  -4  -1  -3   31.39    1.31 
  -4  -1  -3   31.85    1.33 
  -4  -1  -3   32.48    1.32 
   4   1   3   32.55    1.34 
   4   1   3   31.19    1.34 
   4   1   3   33.48    1.36 
   4   1   3   32.81    1.37 
  -5  -1  -3   22.59    0.99 
  -5  -1  -3   23.20    1.02 
  -5  -1  -3   22.84    1.07 
  -5  -1  -3   21.68    1.04 
  -5  -1  -3   23.89    1.00 
   5   1   3   23.21    1.07 
   5   1   3   24.15    1.07 
   5   1   3   22.81    1.04 
   5   1   3   23.80    1.08 
  -6  -1  -3   -0.12    0.09 
  -6  -1  -3    0.11    0.10 
  -6  -1  -3    0.06    0.10 
  -6  -1  -3    0.10    0.10 
  -6  -1  -3    0.06    0.07 
   6   1   3   -0.04    0.08 
   6   1   3   -0.07    0.10 
   6   1   3    0.00    0.10 
   6   1   3   -0.01    0.10 
  -7  -1  -3    0.05    0.11 
  -7  -1  -3   -0.07    0.10 
  -7  -1  -3    0.03    0.12 
  -7  -1  -3   -0.02    0.09 
   7   1   3   -0.09    0.13 
   7   1   3    0.11    0.12 
   7   1   3    0.09    0.12 
  -8  -1  -3    0.16    0.19 
  -8  -1  -3    0.14    0.12 
  -8  -1  -3    0.11    0.14 
   8   1   3    0.32    0.13 
   8   1   3    0.22    0.22 
  -9  -1  -3    0.64    0.21 
  -9  -1  -3    0.43    0.17 
  -9  -1  -3    0.31    0.16 
   9   1   3    0.64    0.23 
   9   1   3    0.51    0.21 
   9  -2  -3    0.75    0.28 
   9  -2  -3    0.53    0.21 
  -9   2   3    0.07    0.19 
  -9   2   3    0.43    0.24 
  -9   2   3    0.93    0.22 
   8  -2  -3    6.55    0.52 
   8  -2  -3    6.75    0.59 
  -8   2   3    7.14    0.61 
  -8   2   3    6.30    0.51 
  -8   2   3    6.50    0.54 
   7  -2  -3    0.69    0.24 
   7  -2  -3    0.60    0.20 
  -7   2   3    0.50    0.18 
  -7   2   3    0.38    0.18 
  -7   2   3    0.52    0.19 
   6  -2  -3    0.48    0.15 
   6  -2  -3    0.60    0.21 
  -6   2   3    0.42    0.19 
  -6   2   3    0.33    0.16 
  -6   2   3    0.49    0.17 
   5  -2  -3    0.22    0.10 
   5  -2  -3    0.23    0.12 
   5  -2  -3    0.00    0.12 
   5  -2  -3    0.45    0.14 
  -5   2   3    0.45    0.12 
  -5   2   3    0.37    0.16 
  -5   2   3    0.30    0.14 
  -5   2   3    0.19    0.14 
   4  -2  -3   15.03    0.76 
   4  -2  -3   15.04    0.73 
   4  -2  -3   15.46    0.78 
   4  -2  -3   15.82    0.74 
  -4   2   3   14.99    0.77 
  -4   2   3   15.74    0.76 
  -4   2   3   15.34    0.79 
  -4   2   3   15.35    0.74 
   3  -2  -3   18.16    0.83 
   3  -2  -3   17.86    0.80 
   3  -2  -3   18.21    0.84 
   3  -2  -3   18.19    0.80 
  -3   2   3   16.72    0.81 
  -3   2   3   17.54    0.79 
  -3   2   3   19.08    0.85 
  -3   2   3   17.69    0.83 
   2  -2  -3   21.93    0.96 
   2  -2  -3   20.20    0.88 
   2  -2  -3   20.94    0.89 
   2  -2  -3   22.23    0.92 
  -2   2   3   21.39    0.92 
  -2   2   3   22.23    0.93 
  -2   2   3   20.41    0.89 
  -2   2   3   20.80    0.90 
   1  -2  -3    2.08    0.14 
   1  -2  -3    2.01    0.13 
   1  -2  -3    1.86    0.16 
  -1   2   3    1.93    0.16 
  -1   2   3    2.33    0.17 
  -1   2   3    1.98    0.14 
  -1   2   3    2.15    0.15 
  -1   2   3    2.31    0.15 
   0  -2  -3  137.85    4.95 
   0  -2  -3  129.85    4.93 
   0  -2  -3  126.01    4.93 
   0  -2  -3  127.96    4.95 
   0   2   3  133.89    4.97 
   0   2   3  132.44    4.96 
   0   2   3  127.73    4.94 
  -1  -2  -3    8.90    0.40 
  -1  -2  -3    9.25    0.39 
  -1  -2  -3    8.40    0.37 
  -1  -2  -3    9.60    0.38 
   1   2   3    9.21    0.37 
   1   2   3    9.12    0.39 
   1   2   3    9.30    0.38 
   1   2   3    8.67    0.35 
   1   2   3    8.76    0.40 
   1   2   3    9.17    0.37 
   1   2   3    8.81    0.35 
  -2  -2  -3    1.86    0.17 
  -2  -2  -3    1.69    0.13 
  -2  -2  -3    1.75    0.15 
  -2  -2  -3    1.78    0.09 
  -2  -2  -3    1.82    0.09 
   2   2   3    1.98    0.14 
   2   2   3    1.80    0.14 
   2   2   3    1.89    0.14 
   2   2   3    1.79    0.12 
   2   2   3    1.90    0.12 
   2   2   3    1.72    0.12 
   2   2   3    1.70    0.12 
  -3  -2  -3    1.21    0.16 
  -3  -2  -3    1.09    0.10 
  -3  -2  -3    1.40    0.16 
  -3  -2  -3    1.16    0.10 
  -3  -2  -3    1.06    0.13 
   3   2   3    1.22    0.15 
   3   2   3    1.02    0.14 
   3   2   3    1.03    0.13 
   3   2   3    1.19    0.14 
  -4  -2  -3   15.43    0.72 
  -4  -2  -3   15.23    0.71 
  -4  -2  -3   15.27    0.66 
  -4  -2  -3   15.70    0.69 
  -4  -2  -3   15.64    0.67 
   4   2   3   15.70    0.73 
   4   2   3   13.77    0.71 
   4   2   3   15.77    0.70 
   4   2   3   14.83    0.70 
  -5  -2  -3    1.44    0.19 
  -5  -2  -3    1.24    0.20 
  -5  -2  -3    1.14    0.17 
  -5  -2  -3    1.39    0.22 
  -5  -2  -3    1.44    0.18 
   5   2   3    1.19    0.23 
   5   2   3    1.67    0.21 
   5   2   3    1.63    0.21 
  -6  -2  -3    0.21    0.10 
  -6  -2  -3    0.17    0.12 
  -6  -2  -3    0.46    0.16 
  -6  -2  -3    0.16    0.10 
  -6  -2  -3    0.18    0.11 
   6   2   3    0.09    0.12 
   6   2   3    0.26    0.13 
   6   2   3    0.13    0.10 
   6   2   3    0.06    0.10 
  -7  -2  -3    2.69    0.24 
  -7  -2  -3    2.49    0.30 
  -7  -2  -3    2.76    0.43 
  -7  -2  -3    2.71    0.47 
   7   2   3    2.78    0.34 
   7   2   3    2.00    0.30 
   7   2   3    2.74    0.35 
  -8  -2  -3   -0.07    0.10 
  -8  -2  -3   -0.12    0.11 
  -8  -2  -3    0.16    0.12 
  -8  -2  -3   -0.02    0.12 
   8   2   3    0.12    0.12 
   8   2   3    0.55    0.24 
   8   2   3    0.21    0.14 
  -9  -2  -3    0.08    0.13 
  -9  -2  -3    0.15    0.15 
  -9  -2  -3    0.27    0.17 
   9   2   3    0.38    0.16 
   9   2   3   -0.10    0.17 
 -10  -2  -3   -0.02    0.13 
 -10  -2  -3    0.35    0.16 
  10   2   3    0.23    0.23 
   9  -3  -3    0.11    0.24 
   9  -3  -3    0.31    0.35 
  -9   3   3    0.05    0.21 
  -9   3   3    0.25    0.22 
   8  -3  -3    2.11    0.44 
   8  -3  -3    1.29    0.29 
  -8   3   3    2.34    0.45 
  -8   3   3    2.05    0.35 
  -8   3   3    2.21    0.38 
   7  -3  -3    4.09    0.39 
   7  -3  -3    4.62    0.46 
  -7   3   3    4.37    0.46 
  -7   3   3    4.39    0.41 
  -7   3   3    4.24    0.40 
   6  -3  -3    0.36    0.16 
   6  -3  -3    0.02    0.10 
  -6   3   3   -0.05    0.11 
  -6   3   3   -0.01    0.14 
  -6   3   3    0.16    0.14 
   5  -3  -3    5.58    0.45 
   5  -3  -3    5.57    0.38 
   5  -3  -3    5.85    0.40 
   5  -3  -3    5.56    0.42 
  -5   3   3    4.62    0.40 
  -5   3   3    5.55    0.44 
  -5   3   3    5.31    0.47 
   4  -3  -3   20.04    0.97 
   4  -3  -3   19.32    0.99 
   4  -3  -3   22.16    1.01 
   4  -3  -3   20.24    0.94 
  -4   3   3   20.66    0.97 
  -4   3   3   21.00    0.99 
  -4   3   3   20.71    1.01 
  -4   3   3   20.03    0.94 
   3  -3  -3    3.22    0.24 
   3  -3  -3    3.17    0.23 
   3  -3  -3    3.20    0.29 
  -3   3   3    3.53    0.29 
  -3   3   3    3.55    0.27 
  -3   3   3    2.96    0.23 
  -3   3   3    3.09    0.28 
   2  -3  -3    6.91    0.37 
   2  -3  -3    7.22    0.36 
   2  -3  -3    7.12    0.41 
  -2   3   3    7.67    0.41 
  -2   3   3    7.65    0.39 
  -2   3   3    6.97    0.37 
  -2   3   3    7.88    0.42 
  -2   3   3    7.00    0.36 
   1  -3  -3    2.14    0.18 
   1  -3  -3    2.34    0.18 
   1  -3  -3    2.26    0.18 
   1  -3  -3    2.50    0.16 
   1  -3  -3    2.23    0.15 
  -1   3   3    2.51    0.19 
  -1   3   3    2.26    0.17 
  -1   3   3    2.27    0.16 
  -1   3   3    2.16    0.16 
  -1   3   3    2.29    0.19 
   0  -3  -3    6.56    0.28 
   0  -3  -3    6.71    0.29 
   0  -3  -3    6.48    0.32 
   0  -3  -3    6.20    0.28 
   0  -3  -3    6.63    0.35 
   0  -3  -3    6.89    0.31 
   0   3   3    6.68    0.32 
   0   3   3    5.92    0.29 
   0   3   3    6.67    0.32 
   0   3   3    6.60    0.30 
   0   3   3    6.45    0.32 
   0   3   3    6.60    0.31 
  -1  -3  -3    0.33    0.08 
  -1  -3  -3    0.29    0.06 
  -1  -3  -3    0.26    0.05 
  -1  -3  -3    0.25    0.08 
  -1  -3  -3    0.17    0.06 
   1   3   3    0.23    0.05 
   1   3   3    0.29    0.08 
   1   3   3    0.34    0.08 
   1   3   3    0.31    0.07 
   1   3   3    0.21    0.07 
   1   3   3    0.22    0.05 
   1   3   3    0.27    0.05 
  -2  -3  -3   16.45    0.65 
  -2  -3  -3   17.21    0.73 
  -2  -3  -3   16.51    0.70 
  -2  -3  -3   17.01    0.71 
  -2  -3  -3   16.41    0.65 
  -2  -3  -3   16.58    0.72 
   2   3   3   17.73    0.69 
   2   3   3   16.64    0.71 
   2   3   3   17.78    0.69 
   2   3   3   16.31    0.72 
   2   3   3   16.88    0.69 
   2   3   3   16.60    0.71 
  -3  -3  -3    2.11    0.17 
  -3  -3  -3    1.82    0.12 
  -3  -3  -3    1.65    0.17 
  -3  -3  -3    1.96    0.13 
  -3  -3  -3    2.02    0.17 
   3   3   3    2.16    0.16 
   3   3   3    2.21    0.18 
   3   3   3    1.95    0.17 
   3   3   3    2.18    0.18 
   3   3   3    1.70    0.15 
   3   3   3    2.12    0.14 
   3   3   3    2.02    0.15 
  -4  -3  -3    0.54    0.10 
  -4  -3  -3    0.65    0.14 
  -4  -3  -3    0.66    0.10 
  -4  -3  -3    0.72    0.13 
  -4  -3  -3    0.63    0.12 
   4   3   3    0.40    0.10 
   4   3   3    0.45    0.11 
   4   3   3    0.63    0.14 
   4   3   3    0.55    0.14 
  -5  -3  -3    3.03    0.25 
  -5  -3  -3    2.87    0.22 
  -5  -3  -3    2.78    0.27 
  -5  -3  -3    2.78    0.23 
   5   3   3    2.46    0.25 
   5   3   3    2.55    0.23 
   5   3   3    2.90    0.29 
   5   3   3    2.78    0.24 
  -6  -3  -3    4.80    0.36 
  -6  -3  -3    5.27    0.35 
  -6  -3  -3    5.10    0.40 
  -6  -3  -3    4.39    0.36 
  -6  -3  -3    4.43    0.30 
   6   3   3    5.41    0.37 
   6   3   3    4.41    0.37 
   6   3   3    5.02    0.41 
   6   3   3    5.44    0.37 
  -7  -3  -3    2.31    0.23 
  -7  -3  -3    2.06    0.21 
  -7  -3  -3    2.31    0.38 
  -7  -3  -3    2.14    0.32 
   7   3   3    2.23    0.30 
   7   3   3    2.20    0.45 
   7   3   3    1.58    0.28 
  -8  -3  -3    0.61    0.16 
  -8  -3  -3    0.65    0.22 
  -8  -3  -3    0.60    0.19 
  -8  -3  -3    0.87    0.19 
   8   3   3    0.77    0.20 
   8   3   3    1.02    0.23 
   8   3   3    0.58    0.25 
  -9  -3  -3    0.60    0.17 
  -9  -3  -3    0.56    0.18 
  -9  -3  -3    1.02    0.27 
   9   3   3    0.49    0.22 
   9   3   3    0.32    0.16 
 -10  -3  -3    0.42    0.23 
 -10  -3  -3    0.00    0.13 
 -10  -3  -3   -0.04    0.15 
  10   3   3    0.09    0.19 
   8  -4  -3    0.13    0.22 
   8  -4  -3    0.25    0.17 
  -8   4   3    0.17    0.20 
  -8   4   3    0.27    0.18 
  -8   4   3    0.30    0.24 
   7  -4  -3    1.00    0.29 
   7  -4  -3    1.26    0.25 
  -7   4   3    0.49    0.20 
  -7   4   3    0.97    0.28 
  -7   4   3    1.40    0.28 
   6  -4  -3    4.07    0.42 
   6  -4  -3    3.45    0.34 
  -6   4   3    3.91    0.41 
  -6   4   3    4.36    0.40 
  -6   4   3    3.26    0.44 
   5  -4  -3    2.87    0.27 
   5  -4  -3    3.21    0.35 
   5  -4  -3    2.61    0.28 
  -5   4   3    3.29    0.37 
  -5   4   3    3.04    0.32 
  -5   4   3    3.50    0.35 
   4  -4  -3    1.62    0.24 
   4  -4  -3    1.68    0.29 
   4  -4  -3    1.52    0.20 
  -4   4   3    1.32    0.22 
  -4   4   3    1.43    0.28 
  -4   4   3    1.77    0.23 
  -4   4   3    1.77    0.33 
   3  -4  -3    1.24    0.17 
   3  -4  -3    1.19    0.23 
  -3   4   3    0.94    0.14 
  -3   4   3    1.03    0.16 
  -3   4   3    1.34    0.20 
  -3   4   3    0.90    0.20 
  -3   4   3    0.90    0.17 
   2  -4  -3    3.32    0.23 
   2  -4  -3    2.91    0.25 
   2  -4  -3    3.68    0.26 
   2  -4  -3    3.61    0.22 
  -2   4   3    3.39    0.26 
  -2   4   3    3.29    0.27 
  -2   4   3    3.37    0.24 
  -2   4   3    2.98    0.21 
  -2   4   3    2.76    0.22 
   1  -4  -3    8.78    0.44 
   1  -4  -3    9.09    0.40 
   1  -4  -3    8.52    0.41 
   1  -4  -3    8.64    0.42 
   1  -4  -3    8.38    0.44 
  -1   4   3    8.49    0.42 
  -1   4   3    9.13    0.45 
  -1   4   3    8.59    0.42 
  -1   4   3    8.36    0.42 
   0  -4  -3   60.95    2.25 
   0  -4  -3   56.84    2.25 
   0  -4  -3   57.10    2.21 
   0  -4  -3   58.52    2.25 
   0  -4  -3   58.75    2.21 
   0  -4  -3   56.36    2.21 
   0   4   3   56.71    2.22 
   0   4   3   55.16    2.24 
   0   4   3   56.98    2.25 
   0   4   3   56.43    2.23 
   0   4   3   57.67    2.23 
   0   4   3   56.89    2.26 
  -1  -4  -3    6.44    0.33 
  -1  -4  -3    5.93    0.27 
  -1  -4  -3    6.05    0.31 
  -1  -4  -3    6.02    0.27 
  -1  -4  -3    6.29    0.27 
  -1  -4  -3    5.97    0.31 
   1   4   3    6.46    0.32 
   1   4   3    5.82    0.29 
   1   4   3    5.93    0.27 
   1   4   3    6.14    0.29 
   1   4   3    5.85    0.31 
  -2  -4  -3    2.57    0.18 
  -2  -4  -3    2.03    0.17 
  -2  -4  -3    2.29    0.19 
  -2  -4  -3    1.97    0.12 
  -2  -4  -3    2.25    0.17 
  -2  -4  -3    2.12    0.12 
   2   4   3    2.19    0.19 
   2   4   3    1.90    0.15 
   2   4   3    2.26    0.13 
   2   4   3    2.18    0.17 
   2   4   3    2.16    0.15 
   2   4   3    2.14    0.19 
   2   4   3    2.50    0.18 
  -3  -4  -3    4.69    0.27 
  -3  -4  -3    4.31    0.27 
  -3  -4  -3    4.58    0.30 
  -3  -4  -3    4.52    0.28 
  -3  -4  -3    4.79    0.23 
  -3  -4  -3    4.78    0.23 
   3   4   3    4.57    0.28 
   3   4   3    4.86    0.24 
   3   4   3    4.82    0.30 
   3   4   3    4.41    0.28 
   3   4   3    4.38    0.26 
   3   4   3    4.26    0.27 
  -4  -4  -3    3.29    0.23 
  -4  -4  -3    3.53    0.20 
  -4  -4  -3    3.29    0.19 
  -4  -4  -3    3.43    0.25 
  -4  -4  -3    3.39    0.25 
   4   4   3    3.12    0.20 
   4   4   3    3.41    0.26 
   4   4   3    3.17    0.22 
   4   4   3    2.87    0.23 
   4   4   3    3.75    0.25 
  -5  -4  -3    0.25    0.09 
  -5  -4  -3    0.31    0.12 
  -5  -4  -3    0.27    0.08 
  -5  -4  -3    0.38    0.13 
  -5  -4  -3    0.50    0.15 
   5   4   3    0.29    0.13 
   5   4   3    0.31    0.14 
  -6  -4  -3    0.63    0.18 
  -6  -4  -3    0.81    0.17 
  -6  -4  -3    0.61    0.12 
  -6  -4  -3    0.54    0.13 
  -6  -4  -3    0.82    0.20 
   6   4   3    0.47    0.13 
   6   4   3    0.75    0.17 
   6   4   3    0.30    0.12 
   6   4   3    0.58    0.16 
  -7  -4  -3    2.53    0.30 
  -7  -4  -3    2.25    0.34 
  -7  -4  -3    1.91    0.21 
  -7  -4  -3    1.80    0.23 
   7   4   3    2.19    0.30 
   7   4   3    1.91    0.30 
   7   4   3    2.26    0.34 
  -8  -4  -3    0.33    0.15 
  -8  -4  -3    0.72    0.15 
  -8  -4  -3    0.54    0.15 
  -8  -4  -3    0.30    0.15 
   8   4   3    0.41    0.19 
   8   4   3    0.12    0.12 
   8   4   3    0.34    0.14 
  -9  -4  -3    1.04    0.27 
  -9  -4  -3    2.00    0.32 
  -9  -4  -3    2.17    0.31 
  -9  -4  -3    1.46    0.23 
   9   4   3    1.80    0.40 
   9   4   3    1.57    0.31 
   8  -5  -3    0.40    0.20 
   8  -5  -3    0.35    0.25 
  -8   5   3    0.10    0.20 
  -8   5   3    0.06    0.17 
  -8   5   3   -0.25    0.15 
   7  -5  -3    0.67    0.21 
   7  -5  -3    0.62    0.18 
  -7   5   3    0.52    0.22 
  -7   5   3    0.54    0.20 
  -7   5   3    0.48    0.21 
   6  -5  -3    0.46    0.17 
   6  -5  -3    0.47    0.23 
  -6   5   3    0.14    0.15 
  -6   5   3    0.40    0.22 
   5  -5  -3    0.11    0.14 
   5  -5  -3    0.14    0.12 
  -5   5   3   -0.02    0.12 
  -5   5   3    0.06    0.14 
   4  -5  -3    0.37    0.12 
   4  -5  -3    0.17    0.11 
   4  -5  -3    0.26    0.14 
  -4   5   3    0.53    0.20 
  -4   5   3    0.10    0.10 
  -4   5   3    0.12    0.14 
   3  -5  -3   10.30    0.54 
   3  -5  -3   10.07    0.64 
   3  -5  -3   10.88    0.61 
   3  -5  -3   10.46    0.52 
  -3   5   3    9.43    0.56 
  -3   5   3    9.41    0.57 
  -3   5   3   10.20    0.60 
  -3   5   3    9.80    0.58 
   2  -5  -3    1.78    0.25 
   2  -5  -3    1.27    0.19 
   2  -5  -3    1.45    0.18 
   2  -5  -3    1.41    0.15 
  -2   5   3    1.54    0.20 
  -2   5   3    2.05    0.28 
  -2   5   3    1.49    0.16 
  -2   5   3    1.51    0.21 
  -2   5   3    1.35    0.21 
   1  -5  -3    3.12    0.24 
   1  -5  -3    3.00    0.25 
   1  -5  -3    2.71    0.19 
   1  -5  -3    3.22    0.23 
   1  -5  -3    2.98    0.20 
  -1   5   3    2.93    0.21 
  -1   5   3    3.03    0.25 
  -1   5   3    2.93    0.22 
  -1   5   3    2.82    0.21 
   0  -5  -3    0.11    0.07 
   0  -5  -3    0.14    0.08 
   0  -5  -3   -0.03    0.04 
   0  -5  -3    0.11    0.06 
   0  -5  -3    0.08    0.05 
   0  -5  -3    0.04    0.07 
   0   5   3    0.04    0.07 
   0   5   3    0.07    0.06 
   0   5   3    0.04    0.06 
   0   5   3   -0.03    0.04 
   0   5   3    0.01    0.05 
   0   5   3    0.07    0.06 
  -1  -5  -3    0.15    0.08 
  -1  -5  -3    0.21    0.05 
  -1  -5  -3    0.12    0.05 
  -1  -5  -3    0.14    0.07 
  -1  -5  -3    0.12    0.09 
  -1  -5  -3    0.20    0.05 
   1   5   3    0.19    0.07 
   1   5   3    0.12    0.06 
   1   5   3    0.19    0.08 
   1   5   3    0.15    0.06 
   1   5   3    0.08    0.05 
   1   5   3    0.22    0.08 
  -2  -5  -3    4.44    0.29 
  -2  -5  -3    3.78    0.25 
  -2  -5  -3    4.03    0.25 
  -2  -5  -3    4.28    0.21 
  -2  -5  -3    3.89    0.20 
  -2  -5  -3    3.93    0.25 
   2   5   3    4.16    0.24 
   2   5   3    4.24    0.29 
   2   5   3    3.98    0.25 
   2   5   3    3.99    0.20 
   2   5   3    4.19    0.27 
   2   5   3    4.05    0.26 
  -3  -5  -3    0.96    0.09 
  -3  -5  -3    1.10    0.14 
  -3  -5  -3    1.12    0.16 
  -3  -5  -3    0.91    0.10 
  -3  -5  -3    1.17    0.16 
  -3  -5  -3    1.04    0.17 
   3   5   3    1.03    0.16 
   3   5   3    0.83    0.15 
   3   5   3    0.97    0.14 
   3   5   3    0.89    0.10 
   3   5   3    1.13    0.15 
   3   5   3    1.03    0.17 
  -4  -5  -3    0.01    0.05 
  -4  -5  -3   -0.07    0.07 
  -4  -5  -3    0.06    0.07 
  -4  -5  -3    0.01    0.06 
  -4  -5  -3    0.02    0.04 
  -4  -5  -3    0.02    0.08 
   4   5   3   -0.04    0.04 
   4   5   3   -0.02    0.07 
   4   5   3    0.19    0.08 
   4   5   3   -0.05    0.06 
   4   5   3   -0.05    0.08 
   4   5   3    0.01    0.07 
  -5  -5  -3    6.20    0.38 
  -5  -5  -3    6.16    0.34 
  -5  -5  -3    6.91    0.44 
  -5  -5  -3    6.70    0.42 
  -5  -5  -3    6.26    0.40 
  -5  -5  -3    6.66    0.34 
   5   5   3    6.23    0.40 
   5   5   3    5.38    0.40 
   5   5   3    7.77    0.42 
   5   5   3    6.46    0.37 
  -6  -5  -3    0.46    0.16 
  -6  -5  -3    0.31    0.12 
  -6  -5  -3    0.44    0.11 
  -6  -5  -3    0.55    0.11 
   6   5   3    0.47    0.11 
   6   5   3    0.52    0.17 
   6   5   3    0.42    0.14 
   6   5   3    0.43    0.16 
   6   5   3    0.32    0.14 
  -7  -5  -3    1.70    0.20 
  -7  -5  -3    1.75    0.22 
  -7  -5  -3    1.38    0.25 
  -7  -5  -3    1.27    0.21 
   7   5   3    1.86    0.28 
   7   5   3    2.14    0.34 
   7   5   3    2.03    0.30 
  -8  -5  -3    1.06    0.23 
  -8  -5  -3    1.36    0.20 
  -8  -5  -3    1.04    0.22 
  -8  -5  -3    1.49    0.23 
   8   5   3    1.01    0.23 
   8   5   3    1.34    0.30 
  -9  -5  -3    0.33    0.20 
  -9  -5  -3    0.45    0.15 
  -9  -5  -3    0.16    0.19 
  -9  -5  -3    0.25    0.14 
   9   5   3    0.44    0.24 
   7  -6  -3   -0.17    0.14 
   7  -6  -3   -0.12    0.18 
  -7   6   3   -0.07    0.19 
  -7   6   3   -0.05    0.17 
  -7   6   3    0.13    0.15 
   6  -6  -3    0.35    0.22 
   6  -6  -3    0.53    0.19 
  -6   6   3    0.94    0.28 
  -6   6   3    0.60    0.22 
   5  -6  -3    0.26    0.19 
   5  -6  -3    0.28    0.14 
  -5   6   3    0.03    0.13 
  -5   6   3    0.24    0.16 
   4  -6  -3    0.47    0.15 
   4  -6  -3    0.74    0.16 
   4  -6  -3    1.08    0.25 
  -4   6   3    0.42    0.18 
  -4   6   3    0.71    0.19 
  -4   6   3    0.71    0.19 
   3  -6  -3    0.25    0.11 
   3  -6  -3    0.42    0.15 
   3  -6  -3    0.24    0.10 
  -3   6   3    0.38    0.13 
  -3   6   3    0.34    0.15 
  -3   6   3    0.28    0.14 
  -3   6   3    0.40    0.16 
   2  -6  -3    2.03    0.19 
   2  -6  -3    2.21    0.21 
   2  -6  -3    3.06    0.30 
   2  -6  -3    3.11    0.41 
  -2   6   3    2.23    0.22 
  -2   6   3    2.35    0.30 
  -2   6   3    2.33    0.32 
  -2   6   3    2.36    0.24 
   1  -6  -3   31.34    1.37 
   1  -6  -3   32.51    1.27 
   1  -6  -3   31.14    1.33 
   1  -6  -3   29.91    1.25 
   1  -6  -3   30.93    1.28 
  -1   6   3   28.74    1.28 
  -1   6   3   30.24    1.38 
  -1   6   3   28.36    1.27 
  -1   6   3   31.66    1.30 
   0  -6  -3    8.61    0.40 
   0  -6  -3    8.60    0.46 
   0  -6  -3    8.17    0.39 
   0  -6  -3    8.42    0.44 
   0  -6  -3    7.67    0.44 
   0   6   3    7.60    0.45 
   0   6   3    7.48    0.42 
   0   6   3    7.37    0.42 
   0   6   3    9.00    0.47 
   0   6   3    9.06    0.43 
  -1  -6  -3    0.06    0.07 
  -1  -6  -3    0.02    0.08 
  -1  -6  -3    0.02    0.09 
  -1  -6  -3    0.08    0.05 
  -1  -6  -3    0.13    0.05 
  -1  -6  -3    0.01    0.04 
   1   6   3    0.04    0.09 
   1   6   3   -0.03    0.05 
   1   6   3   -0.01    0.07 
   1   6   3    0.07    0.09 
   1   6   3    0.00    0.06 
  -2  -6  -3    0.72    0.09 
  -2  -6  -3    0.59    0.13 
  -2  -6  -3    0.66    0.09 
  -2  -6  -3    0.94    0.19 
   2   6   3    0.59    0.12 
   2   6   3    0.70    0.12 
   2   6   3    0.63    0.15 
   2   6   3    0.77    0.24 
   2   6   3    0.71    0.14 
  -3  -6  -3    0.12    0.08 
  -3  -6  -3    0.10    0.09 
  -3  -6  -3    0.04    0.05 
  -3  -6  -3    0.17    0.10 
  -3  -6  -3    0.17    0.09 
  -3  -6  -3    0.12    0.05 
   3   6   3    0.09    0.04 
   3   6   3    0.13    0.08 
   3   6   3    0.13    0.09 
   3   6   3    0.13    0.07 
   3   6   3    0.26    0.10 
   3   6   3    0.05    0.07 
  -4  -6  -3    6.99    0.34 
  -4  -6  -3    6.69    0.41 
  -4  -6  -3    7.47    0.34 
  -4  -6  -3    7.40    0.45 
  -4  -6  -3    6.94    0.42 
  -4  -6  -3    7.26    0.41 
   4   6   3    7.18    0.44 
   4   6   3    7.30    0.41 
   4   6   3    6.68    0.43 
   4   6   3    6.93    0.43 
   4   6   3    6.58    0.40 
   4   6   3    6.75    0.34 
  -5  -6  -3    1.96    0.26 
  -5  -6  -3    2.09    0.30 
  -5  -6  -3    2.12    0.26 
  -5  -6  -3    1.46    0.14 
  -5  -6  -3    1.59    0.23 
  -5  -6  -3    1.37    0.15 
   5   6   3    1.96    0.29 
   5   6   3    1.61    0.23 
   5   6   3    1.43    0.15 
   5   6   3    1.90    0.21 
   5   6   3    1.48    0.26 
  -6  -6  -3    0.05    0.10 
  -6  -6  -3   -0.03    0.07 
  -6  -6  -3   -0.09    0.08 
  -6  -6  -3   -0.05    0.15 
   6   6   3   -0.10    0.07 
   6   6   3    0.10    0.11 
   6   6   3    0.05    0.12 
   6   6   3    0.11    0.10 
  -7  -6  -3    0.54    0.20 
  -7  -6  -3    0.58    0.17 
  -7  -6  -3    0.33    0.10 
  -7  -6  -3    0.49    0.13 
  -7  -6  -3    0.50    0.16 
   7   6   3    0.53    0.19 
   7   6   3    0.32    0.17 
   7   6   3    0.24    0.14 
  -8  -6  -3    2.79    0.38 
  -8  -6  -3    2.96    0.24 
  -8  -6  -3    3.05    0.44 
  -8  -6  -3    2.91    0.34 
  -8  -6  -3    2.37    0.23 
   8   6   3    3.00    0.40 
   8   6   3    2.71    0.36 
  -9  -6  -3    0.21    0.13 
  -9  -6  -3    0.51    0.24 
  -9  -6  -3    0.26    0.20 
  -9  -6  -3    0.41    0.17 
   9   6   3    0.39    0.19 
   7  -7  -3    2.01    0.42 
   7  -7  -3    1.23    0.27 
  -7   7   3    1.72    0.36 
  -7   7   3    1.88    0.40 
   6  -7  -3    0.23    0.15 
   6  -7  -3    0.45    0.37 
  -6   7   3    0.35    0.22 
  -6   7   3    0.09    0.14 
   5  -7  -3   15.22    0.81 
   5  -7  -3   14.73    0.87 
  -5   7   3   14.94    0.91 
  -5   7   3   13.63    0.84 
   4  -7  -3    3.57    0.33 
   4  -7  -3    4.51    0.43 
  -4   7   3    3.64    0.37 
  -4   7   3    3.66    0.66 
  -4   7   3    3.80    0.50 
   3  -7  -3    0.75    0.22 
   3  -7  -3    0.86    0.17 
  -3   7   3    0.52    0.17 
  -3   7   3    0.75    0.22 
  -3   7   3    1.01    0.24 
   2  -7  -3    0.11    0.13 
   2  -7  -3    0.08    0.07 
   2  -7  -3    0.18    0.16 
   2  -7  -3    0.12    0.09 
  -2   7   3    0.07    0.13 
  -2   7   3    0.16    0.10 
  -2   7   3    0.35    0.14 
  -2   7   3    0.15    0.12 
   1  -7  -3   12.89    0.70 
   1  -7  -3   14.30    0.69 
   1  -7  -3   13.69    0.65 
   1  -7  -3   14.48    0.66 
   1  -7  -3   14.22    0.73 
  -1   7   3   14.68    0.70 
  -1   7   3   14.36    0.73 
  -1   7   3   13.78    0.74 
   0  -7  -3    1.67    0.13 
   0  -7  -3    1.39    0.22 
   0  -7  -3    1.88    0.25 
   0  -7  -3    1.66    0.16 
   0  -7  -3    1.77    0.24 
   0   7   3    1.29    0.26 
   0   7   3    2.14    0.30 
   0   7   3    1.46    0.22 
   0   7   3    2.16    0.24 
  -1  -7  -3    4.13    0.24 
  -1  -7  -3    3.83    0.20 
  -1  -7  -3    4.25    0.31 
  -1  -7  -3    4.03    0.24 
  -1  -7  -3    3.97    0.31 
  -1  -7  -3    3.39    0.27 
   1   7   3    4.34    0.32 
   1   7   3    4.04    0.34 
   1   7   3    3.75    0.27 
   1   7   3    3.95    0.30 
   1   7   3    3.83    0.27 
  -2  -7  -3    0.13    0.10 
  -2  -7  -3    0.43    0.12 
  -2  -7  -3    0.33    0.08 
  -2  -7  -3    0.26    0.08 
  -2  -7  -3    0.44    0.13 
   2   7   3    0.14    0.10 
   2   7   3    0.32    0.12 
   2   7   3    0.30    0.11 
   2   7   3    0.29    0.09 
   2   7   3    0.24    0.10 
  -3  -7  -3    2.13    0.26 
  -3  -7  -3    1.99    0.27 
  -3  -7  -3    1.58    0.13 
  -3  -7  -3    1.77    0.22 
  -3  -7  -3    1.94    0.14 
   3   7   3    1.92    0.23 
   3   7   3    1.95    0.25 
   3   7   3    2.67    0.30 
   3   7   3    1.74    0.12 
   3   7   3    1.81    0.27 
   3   7   3    2.40    0.32 
  -4  -7  -3    0.25    0.12 
  -4  -7  -3    0.16    0.08 
  -4  -7  -3    0.05    0.06 
  -4  -7  -3    0.22    0.11 
  -4  -7  -3    0.06    0.06 
  -4  -7  -3    0.09    0.12 
   4   7   3    0.07    0.09 
   4   7   3    0.08    0.10 
   4   7   3    0.05    0.04 
   4   7   3    0.13    0.09 
   4   7   3    0.05    0.09 
   4   7   3    0.04    0.08 
  -5  -7  -3    2.69    0.26 
  -5  -7  -3    2.49    0.18 
  -5  -7  -3    2.93    0.38 
  -5  -7  -3    2.49    0.17 
  -5  -7  -3    2.63    0.27 
   5   7   3    2.54    0.28 
   5   7   3    2.29    0.24 
   5   7   3    2.38    0.25 
   5   7   3    2.41    0.18 
   5   7   3    2.71    0.26 
   5   7   3    2.48    0.28 
  -6  -7  -3    0.16    0.07 
  -6  -7  -3    0.09    0.11 
  -6  -7  -3    0.41    0.09 
  -6  -7  -3    0.12    0.14 
  -6  -7  -3    0.19    0.12 
   6   7   3    0.24    0.12 
   6   7   3    0.11    0.13 
   6   7   3    0.43    0.14 
   6   7   3    0.23    0.12 
  -7  -7  -3    1.60    0.27 
  -7  -7  -3    1.49    0.17 
  -7  -7  -3    2.21    0.35 
  -7  -7  -3    1.36    0.21 
   7   7   3    1.11    0.24 
   7   7   3    1.31    0.21 
   7   7   3    1.69    0.31 
  -8  -7  -3    1.07    0.29 
  -8  -7  -3    0.69    0.24 
  -8  -7  -3    1.17    0.23 
  -8  -7  -3    0.73    0.20 
   8   7   3    1.08    0.25 
   8   7   3    0.88    0.23 
   8   7   3    0.88    0.31 
  -9  -7  -3    1.38    0.30 
  -9  -7  -3    1.35    0.21 
  -9  -7  -3    1.10    0.25 
  -9  -7  -3    1.64    0.38 
   9   7   3    1.23    0.26 
   9   7   3    1.15    0.27 
   6  -8  -3    1.19    0.28 
   6  -8  -3    1.96    0.36 
  -6   8   3    2.17    0.42 
  -6   8   3    1.70    0.39 
   5  -8  -3    4.25    0.39 
   5  -8  -3    4.58    0.49 
  -5   8   3    4.99    0.45 
  -5   8   3    4.28    0.48 
   4  -8  -3    4.21    0.35 
   4  -8  -3    4.55    0.45 
  -4   8   3    3.97    0.44 
  -4   8   3    4.10    0.41 
   3  -8  -3    1.29    0.20 
   3  -8  -3    1.75    0.25 
   3  -8  -3    1.68    0.28 
  -3   8   3    2.30    0.34 
  -3   8   3    1.77    0.30 
  -3   8   3    2.27    0.35 
   2  -8  -3    1.42    0.19 
   2  -8  -3    1.07    0.19 
  -2   8   3    1.16    0.24 
  -2   8   3    1.40    0.25 
  -2   8   3    1.57    0.24 
   1  -8  -3    0.91    0.18 
   1  -8  -3    1.11    0.24 
   1  -8  -3    0.88    0.13 
   1  -8  -3    1.13    0.18 
   1  -8  -3    0.83    0.15 
  -1   8   3    1.07    0.19 
  -1   8   3    1.50    0.27 
  -1   8   3    1.56    0.33 
   0  -8  -3    3.12    0.30 
   0  -8  -3    2.86    0.22 
   0  -8  -3    3.22    0.18 
   0  -8  -3    2.96    0.28 
   0  -8  -3    2.44    0.20 
   0  -8  -3    2.69    0.25 
   0   8   3    2.82    0.28 
   0   8   3    2.39    0.23 
   0   8   3    2.67    0.25 
  -1  -8  -3    0.04    0.07 
  -1  -8  -3    0.25    0.13 
  -1  -8  -3    0.04    0.06 
  -1  -8  -3    0.14    0.12 
  -1  -8  -3    0.19    0.10 
   1   8   3    0.07    0.09 
   1   8   3    0.29    0.12 
   1   8   3   -0.09    0.11 
   1   8   3    0.06    0.11 
   1   8   3    0.04    0.09 
  -2  -8  -3    0.23    0.07 
  -2  -8  -3    0.10    0.13 
  -2  -8  -3    0.18    0.07 
  -2  -8  -3    0.13    0.10 
  -2  -8  -3    0.18    0.11 
   2   8   3    0.39    0.12 
   2   8   3    0.11    0.09 
   2   8   3    0.19    0.12 
   2   8   3    0.36    0.15 
  -3  -8  -3    0.14    0.06 
  -3  -8  -3    0.25    0.10 
  -3  -8  -3    0.16    0.11 
  -3  -8  -3   -0.04    0.05 
  -3  -8  -3    0.01    0.12 
   3   8   3    0.05    0.10 
   3   8   3   -0.02    0.09 
   3   8   3    0.21    0.11 
   3   8   3    0.13    0.11 
   3   8   3    0.06    0.09 
  -4  -8  -3   -0.03    0.08 
  -4  -8  -3    0.16    0.06 
  -4  -8  -3    0.07    0.12 
  -4  -8  -3    0.17    0.07 
   4   8   3    0.02    0.09 
   4   8   3    0.18    0.12 
   4   8   3    0.13    0.09 
   4   8   3    0.14    0.12 
  -5  -8  -3    0.43    0.15 
  -5  -8  -3    0.21    0.07 
  -5  -8  -3    0.24    0.12 
  -5  -8  -3    0.22    0.07 
  -5  -8  -3    0.19    0.17 
   5   8   3    0.16    0.12 
   5   8   3    0.30    0.13 
   5   8   3    0.26    0.15 
   5   8   3    0.25    0.12 
   5   8   3    0.25    0.08 
  -6  -8  -3    6.74    0.44 
  -6  -8  -3    6.82    0.47 
  -6  -8  -3    6.41    0.32 
  -6  -8  -3    6.34    0.51 
  -6  -8  -3    6.75    0.32 
   6   8   3    6.93    0.47 
   6   8   3    6.56    0.46 
   6   8   3    6.71    0.50 
   6   8   3    6.45    0.56 
  -7  -8  -3    0.28    0.15 
  -7  -8  -3   -0.05    0.14 
  -7  -8  -3    0.20    0.08 
  -7  -8  -3    0.08    0.14 
  -7  -8  -3    0.16    0.07 
   7   8   3    0.42    0.18 
   7   8   3    0.14    0.14 
   7   8   3    0.53    0.18 
  -8  -8  -3    3.55    0.47 
  -8  -8  -3    2.99    0.58 
  -8  -8  -3    4.09    0.36 
   8   8   3    3.97    0.51 
   8   8   3    4.28    0.40 
   5  -9  -3    0.03    0.11 
  -5   9   3    0.17    0.16 
  -5   9   3   -0.10    0.16 
   4  -9  -3    1.17    0.29 
   4  -9  -3    1.44    0.41 
  -4   9   3    0.85    0.26 
  -4   9   3    1.07    0.25 
   3  -9  -3    5.27    0.40 
   3  -9  -3    5.34    0.51 
  -3   9   3    5.92    0.51 
  -3   9   3    6.53    0.49 
   2  -9  -3    0.59    0.23 
   2  -9  -3    0.94    0.18 
   2  -9  -3    0.77    0.16 
  -2   9   3    0.60    0.18 
  -2   9   3    0.71    0.20 
  -2   9   3    0.86    0.35 
   1  -9  -3    0.19    0.09 
   1  -9  -3    0.04    0.07 
   1  -9  -3    0.22    0.13 
   1  -9  -3    0.34    0.16 
   1  -9  -3    0.13    0.10 
  -1   9   3    0.33    0.14 
  -1   9   3    0.21    0.15 
   0  -9  -3    0.72    0.13 
   0  -9  -3    0.82    0.15 
   0  -9  -3    0.73    0.19 
   0  -9  -3    0.75    0.22 
   0  -9  -3    0.67    0.10 
   0   9   3    0.74    0.18 
   0   9   3    0.64    0.18 
  -1  -9  -3    0.23    0.14 
  -1  -9  -3    0.07    0.11 
  -1  -9  -3    0.08    0.07 
  -1  -9  -3    0.13    0.08 
   1   9   3   -0.11    0.09 
   1   9   3   -0.04    0.10 
   1   9   3    0.06    0.12 
  -2  -9  -3    3.83    0.34 
  -2  -9  -3    3.83    0.37 
  -2  -9  -3    4.03    0.24 
  -2  -9  -3    3.93    0.25 
   2   9   3    3.98    0.32 
   2   9   3    4.19    0.36 
   2   9   3    4.44    0.35 
  -3  -9  -3    0.27    0.15 
  -3  -9  -3    0.27    0.08 
  -3  -9  -3    0.31    0.07 
  -3  -9  -3    0.08    0.13 
   3   9   3    0.19    0.11 
   3   9   3    0.20    0.12 
   3   9   3    0.14    0.12 
  -4  -9  -3    1.16    0.21 
  -4  -9  -3    0.85    0.10 
  -4  -9  -3    0.81    0.10 
  -4  -9  -3    0.99    0.24 
   4   9   3    0.48    0.19 
   4   9   3    0.81    0.19 
   4   9   3    0.64    0.17 
  -5  -9  -3    3.17    0.33 
  -5  -9  -3    3.94    0.40 
   5   9   3    3.60    0.32 
   5   9   3    3.42    0.34 
   5   9   3    2.90    0.39 
  -6  -9  -3    5.07    0.40 
  -6  -9  -3    4.88    0.46 
   6   9   3    3.41    0.39 
   6   9   3    5.30    0.44 
   6   9   3    4.44    0.38 
   6   9   3    4.90    0.44 
  -7  -9  -3    0.21    0.19 
  -7  -9  -3    0.80    0.22 
  -7  -9  -3    0.41    0.17 
   7   9   3    0.70    0.21 
   7   9   3    0.48    0.17 
   7   9   3    0.14    0.24 
  -8  -9  -3    0.46    0.16 
  -8  -9  -3    0.24    0.20 
   8   9   3    0.70    0.19 
   8   9   3    0.86    0.23 
   5 -10  -3    0.23    0.21 
   5 -10  -3    0.31    0.17 
  -5  10   3    0.36    0.22 
  -5  10   3    0.55    0.28 
   4 -10  -3    1.16    0.30 
   4 -10  -3    0.46    0.18 
  -4  10   3    0.37    0.22 
  -4  10   3    0.53    0.23 
   3 -10  -3    1.67    0.34 
   3 -10  -3    1.32    0.22 
  -3  10   3    1.31    0.28 
  -3  10   3    1.21    0.30 
   2 -10  -3    0.03    0.16 
   2 -10  -3   -0.06    0.10 
   2 -10  -3   -0.02    0.09 
   2 -10  -3    0.16    0.10 
  -2  10   3    0.22    0.14 
  -2  10   3    0.15    0.18 
   1 -10  -3    4.10    0.39 
   1 -10  -3    3.93    0.35 
   1 -10  -3    4.17    0.31 
   1 -10  -3    4.47    0.31 
   1 -10  -3    3.83    0.25 
  -1  10   3    3.60    0.40 
  -1  10   3    4.59    0.38 
   0 -10  -3    4.77    0.41 
   0 -10  -3    5.44    0.34 
   0 -10  -3    5.40    0.34 
   0 -10  -3    5.22    0.41 
   0  10   3    5.70    0.45 
   0  10   3    5.48    0.41 
  -1 -10  -3    2.44    0.34 
  -1 -10  -3    1.57    0.26 
   1  10   3    2.46    0.26 
   1  10   3    2.35    0.35 
   1  10   3    2.37    0.36 
  -2 -10  -3    0.25    0.09 
  -2 -10  -3    0.19    0.14 
  -2 -10  -3    0.30    0.09 
  -2 -10  -3    0.41    0.18 
   2  10   3    0.25    0.14 
   2  10   3    0.27    0.12 
   2  10   3    0.24    0.13 
  -3 -10  -3    0.47    0.18 
  -3 -10  -3    0.50    0.15 
  -3 -10  -3    0.49    0.08 
  -3 -10  -3    0.41    0.08 
   3  10   3    0.44    0.15 
   3  10   3    0.54    0.16 
   3  10   3    0.54    0.17 
  -4 -10  -3    0.77    0.21 
  -4 -10  -3    0.83    0.23 
   4  10   3    1.00    0.21 
   4  10   3    0.72    0.20 
   4  10   3    0.90    0.21 
  -5 -10  -3    1.49    0.25 
  -5 -10  -3    1.67    0.28 
   5  10   3    2.28    0.36 
   5  10   3    0.92    0.23 
   5  10   3    1.40    0.25 
  -6 -10  -3    0.68    0.20 
  -6 -10  -3    0.38    0.23 
   6  10   3    0.48    0.16 
   6  10   3    0.77    0.22 
   6  10   3    0.72    0.21 
  -7 -10  -3    0.16    0.17 
   7  10   3    0.42    0.18 
   7  10   3    0.24    0.16 
   3 -11  -3   -0.10    0.19 
   3 -11  -3    0.14    0.10 
   3 -11  -3    0.04    0.11 
  -3  11   3    0.08    0.19 
  -3  11   3    0.29    0.19 
   2 -11  -3    0.58    0.14 
   2 -11  -3    0.61    0.21 
   2 -11  -3    0.98    0.20 
  -2  11   3    0.86    0.22 
  -2  11   3    0.33    0.18 
   1 -11  -3    0.69    0.23 
   1 -11  -3    0.78    0.16 
  -1  11   3    1.08    0.28 
  -1  11   3    0.73    0.20 
   0 -11  -3    2.07    0.24 
   0 -11  -3    2.10    0.31 
   0 -11  -3    2.17    0.21 
   0 -11  -3    1.72    0.29 
   0  11   3    1.87    0.32 
   0  11   3    1.91    0.29 
  -1 -11  -3    1.80    0.28 
  -1 -11  -3    1.13    0.28 
  -1 -11  -3    2.29    0.19 
   1  11   3    2.18    0.29 
   1  11   3    1.45    0.28 
   1  11   3    2.53    0.40 
  -2 -11  -3    0.15    0.16 
  -2 -11  -3    0.31    0.09 
  -2 -11  -3    0.14    0.09 
  -2 -11  -3    0.16    0.17 
   2  11   3    0.24    0.17 
   2  11   3    0.09    0.10 
   2  11   3    0.34    0.16 
  -3 -11  -3    2.50    0.37 
  -3 -11  -3    2.85    0.39 
   3  11   3    2.85    0.41 
   3  11   3    1.99    0.41 
   3  11   3    2.69    0.29 
  -4 -11  -3    1.90    0.34 
  -4 -11  -3    1.64    0.28 
   4  11   3    1.31    0.25 
   4  11   3    1.30    0.25 
   4  11   3    1.28    0.39 
  -5 -11  -3    0.43    0.18 
  -5 -11  -3    0.39    0.21 
   5  11   3    0.53    0.16 
  -6 -11  -3   -0.14    0.15 
  -6 -11  -3   -0.14    0.17 
   6  11   3    0.22    0.14 
   6  11   3   -0.03    0.14 
   2 -12  -3    1.18    0.30 
   2 -12  -3    1.10    0.22 
  -2  12   3    0.55    0.25 
   1 -12  -3    0.11    0.20 
   1 -12  -3   -0.03    0.10 
  -1  12   3    0.34    0.23 
  -1  12   3   -0.12    0.13 
   0 -12  -3    1.21    0.24 
   0 -12  -3    1.13    0.29 
   0 -12  -3    1.30    0.19 
   0  12   3    1.32    0.27 
  -1 -12  -3    0.80    0.14 
  -1 -12  -3    0.75    0.21 
  -1 -12  -3    0.87    0.21 
   1  12   3    0.96    0.21 
  -2 -12  -3    1.09    0.26 
  -2 -12  -3    0.71    0.24 
   2  12   3    1.21    0.29 
   2  12   3    1.34    0.25 
  -3 -12  -3    0.03    0.19 
  -3 -12  -3    0.22    0.18 
   3  12   3    0.09    0.11 
   3  12   3    0.25    0.16 
  -4 -12  -3    1.97    0.37 
  -4 -12  -3    1.72    0.32 
   4  12   3    1.90    0.30 
   4  12   3    1.67    0.31 
  -5 -12  -3    0.09    0.17 
  -5 -12  -3    0.55    0.26 
   5  12   3    0.04    0.13 
   5  12   3    0.16    0.13 
  -1 -13  -3    0.44    0.19 
  -1 -13  -3    0.22    0.22 
   1  13   3    0.37    0.20 
  -2 -13  -3    0.39    0.23 
  -2 -13  -3    0.06    0.16 
   2  13   3    0.14    0.21 
   2  13   3    0.57    0.16 
  -3 -13  -3    3.32    0.56 
   3  13   3    3.75    0.73 
   3  13   3    2.19    0.33 
   5  12  -4    0.10    0.18 
  -5 -12   4    0.55    0.24 
  -5 -12   4    0.23    0.30 
  -5 -12   4    0.39    0.17 
   4  12  -4    1.41    0.32 
   4  12  -4    1.76    0.32 
  -4 -12   4    1.47    0.30 
  -4 -12   4    1.39    0.24 
  -4 -12   4    1.14    0.28 
   3  12  -4    1.20    0.25 
   3  12  -4    1.31    0.35 
  -3 -12   4    1.16    0.25 
  -3 -12   4    0.87    0.26 
  -3 -12   4    1.11    0.22 
   2  12  -4    0.62    0.25 
   2  12  -4    0.12    0.15 
  -2 -12   4    0.19    0.17 
  -2 -12   4    0.20    0.12 
  -2 -12   4    0.53    0.19 
   1  12  -4    0.78    0.25 
   1  12  -4    0.48    0.16 
  -1 -12   4    0.69    0.18 
  -1 -12   4    0.60    0.24 
  -1 -12   4    0.53    0.17 
   0  12  -4    1.20    0.29 
   0  12  -4    0.91    0.26 
   0 -12   4    1.05    0.21 
   0 -12   4    1.40    0.50 
   0 -12   4    1.39    0.24 
  -1  12  -4    2.96    0.42 
   1 -12   4    3.23    0.41 
   1 -12   4    2.86    0.45 
  -2  12  -4    0.49    0.27 
   2 -12   4    0.57    0.19 
   2 -12   4    0.36    0.21 
   6  11  -4    0.06    0.15 
   6  11  -4    0.11    0.26 
  -6 -11   4    0.22    0.19 
  -6 -11   4    0.24    0.15 
  -6 -11   4    0.39    0.31 
   5  11  -4    1.75    0.33 
   5  11  -4    1.65    0.35 
  -5 -11   4    1.42    0.32 
  -5 -11   4    1.77    0.27 
  -5 -11   4    2.01    0.35 
   4  11  -4    1.03    0.22 
   4  11  -4    0.98    0.25 
  -4 -11   4    0.94    0.24 
  -4 -11   4    1.36    0.27 
  -4 -11   4    1.68    0.43 
   3  11  -4    0.21    0.15 
   3  11  -4    0.44    0.22 
  -3 -11   4    0.37    0.18 
  -3 -11   4    0.50    0.16 
  -3 -11   4    0.46    0.18 
   2  11  -4    0.85    0.22 
   2  11  -4    0.89    0.20 
  -2 -11   4    1.14    0.23 
  -2 -11   4    1.44    0.25 
  -2 -11   4    1.05    0.22 
   1  11  -4    0.79    0.21 
   1  11  -4    1.23    0.31 
  -1 -11   4    0.88    0.25 
  -1 -11   4    1.14    0.22 
   0  11  -4    2.81    0.36 
   0  11  -4    1.95    0.36 
   0 -11   4    2.31    0.27 
   0 -11   4    2.11    0.31 
   0 -11   4    2.09    0.38 
  -1  11  -4    0.34    0.17 
   1 -11   4    0.30    0.15 
   1 -11   4    0.28    0.12 
   1 -11   4    0.29    0.16 
  -2  11  -4    0.40    0.20 
   2 -11   4    0.46    0.20 
   2 -11   4    0.60    0.20 
  -3  11  -4    0.41    0.20 
  -3  11  -4    0.35    0.24 
   3 -11   4    0.18    0.16 
   3 -11   4   -0.08    0.14 
   7  10  -4    4.48    0.44 
   7  10  -4    4.18    0.71 
  -7 -10   4    3.70    0.50 
  -7 -10   4    2.95    0.49 
  -7 -10   4    4.42    0.37 
   6  10  -4    2.13    0.33 
   6  10  -4    2.09    0.41 
  -6 -10   4    1.82    0.33 
  -6 -10   4    2.25    0.34 
  -6 -10   4    2.44    0.32 
   5  10  -4    1.61    0.27 
   5  10  -4    1.32    0.28 
  -5 -10   4    1.48    0.28 
  -5 -10   4    1.35    0.24 
  -5 -10   4    1.60    0.30 
   4  10  -4    0.49    0.21 
   4  10  -4    0.27    0.15 
  -4 -10   4    0.20    0.16 
  -4 -10   4    0.18    0.15 
  -4 -10   4    0.10    0.10 
   3  10  -4    3.84    0.50 
   3  10  -4    3.10    0.34 
  -3 -10   4    3.41    0.38 
  -3 -10   4    3.55    0.40 
  -3 -10   4    3.27    0.32 
   2  10  -4    0.99    0.31 
   2  10  -4    1.27    0.32 
  -2 -10   4    1.37    0.28 
  -2 -10   4    1.14    0.22 
  -2 -10   4    1.11    0.22 
   1  10  -4    4.30    0.46 
   1  10  -4    4.34    0.47 
  -1 -10   4    4.37    0.35 
  -1 -10   4    5.08    0.39 
  -1 -10   4    4.48    0.44 
   0  10  -4    1.68    0.33 
   0  10  -4    1.18    0.25 
   0 -10   4    1.73    0.22 
   0 -10   4    1.27    0.26 
   0 -10   4    1.86    0.28 
  -1  10  -4    1.50    0.28 
   1 -10   4    1.34    0.24 
   1 -10   4    1.43    0.32 
   1 -10   4    0.96    0.16 
  -2  10  -4    4.64    0.43 
   2 -10   4    4.31    0.44 
   2 -10   4    3.65    0.35 
  -3  10  -4    1.48    0.36 
  -3  10  -4    1.06    0.26 
   3 -10   4    1.94    0.32 
   3 -10   4    1.27    0.31 
  -4  10  -4    0.17    0.19 
  -4  10  -4   -0.05    0.19 
   4 -10   4    0.14    0.16 
   4 -10   4    0.40    0.19 
  -5  10  -4    0.19    0.24 
  -5  10  -4    0.11    0.20 
   5 -10   4    0.10    0.23 
   5 -10   4    0.20    0.20 
   8   9  -4    0.03    0.26 
   8   9  -4    0.26    0.18 
  -8  -9   4    0.24    0.14 
  -8  -9   4   -0.07    0.19 
   7   9  -4    0.95    0.24 
   7   9  -4    1.52    0.38 
  -7  -9   4    0.81    0.20 
  -7  -9   4    1.00    0.26 
   6   9  -4    0.97    0.23 
   6   9  -4    0.97    0.26 
  -6  -9   4    0.88    0.26 
  -6  -9   4    1.01    0.21 
  -6  -9   4    1.23    0.27 
   5   9  -4    1.53    0.27 
   5   9  -4    1.20    0.32 
  -5  -9   4    1.34    0.23 
  -5  -9   4    1.00    0.24 
  -5  -9   4    1.11    0.25 
   4   9  -4    0.17    0.13 
   4   9  -4    0.11    0.14 
  -4  -9   4    0.02    0.13 
  -4  -9   4    0.51    0.15 
  -4  -9   4    0.10    0.16 
   3   9  -4    8.09    0.53 
   3   9  -4    8.66    0.58 
   3   9  -4    7.51    0.55 
  -3  -9   4    9.08    0.60 
  -3  -9   4    8.41    0.52 
  -3  -9   4    7.39    0.49 
   2   9  -4    0.30    0.13 
   2   9  -4    0.25    0.18 
   2   9  -4    0.48    0.17 
  -2  -9   4    0.37    0.16 
  -2  -9   4    0.36    0.13 
  -2  -9   4    0.19    0.12 
  -2  -9   4    0.23    0.13 
   1   9  -4    1.73    0.26 
   1   9  -4    1.58    0.30 
   1   9  -4    1.77    0.27 
  -1  -9   4    1.73    0.24 
  -1  -9   4    2.57    0.40 
  -1  -9   4    1.69    0.28 
   0   9  -4    0.90    0.20 
   0   9  -4    1.12    0.25 
   0  -9   4    1.49    0.24 
   0  -9   4    0.81    0.16 
   0  -9   4    0.74    0.23 
  -1   9  -4    0.04    0.11 
  -1   9  -4    0.27    0.17 
   1  -9   4    0.00    0.14 
   1  -9   4    0.22    0.14 
   1  -9   4    0.16    0.09 
  -2   9  -4    0.42    0.25 
   2  -9   4    0.00    0.12 
   2  -9   4   -0.18    0.11 
   2  -9   4    0.10    0.07 
  -3   9  -4    0.67    0.25 
  -3   9  -4    0.74    0.21 
   3  -9   4    0.33    0.17 
   3  -9   4    0.41    0.18 
  -4   9  -4    0.92    0.24 
  -4   9  -4    1.07    0.27 
   4  -9   4    0.52    0.20 
   4  -9   4    1.04    0.23 
  -5   9  -4    0.00    0.17 
  -5   9  -4    0.12    0.19 
   5  -9   4    0.33    0.20 
   5  -9   4   -0.10    0.16 
   8   8  -4    0.08    0.16 
   8   8  -4    0.13    0.15 
  -8  -8   4   -0.26    0.11 
  -8  -8   4    0.10    0.18 
   7   8  -4    7.67    0.56 
   7   8  -4    8.65    0.64 
  -7  -8   4    7.47    0.60 
  -7  -8   4    7.03    0.52 
  -7  -8   4    7.19    0.56 
   6   8  -4    6.51    0.49 
   6   8  -4    6.41    0.54 
  -6  -8   4    6.45    0.46 
  -6  -8   4    6.41    0.54 
  -6  -8   4    7.81    0.55 
   5   8  -4    3.25    0.36 
   5   8  -4    2.85    0.31 
  -5  -8   4    2.74    0.29 
  -5  -8   4    2.59    0.38 
  -5  -8   4    3.30    0.43 
   4   8  -4    2.92    0.33 
   4   8  -4    2.75    0.28 
   4   8  -4    2.10    0.35 
  -4  -8   4    2.31    0.23 
  -4  -8   4    2.62    0.37 
  -4  -8   4    2.76    0.27 
  -4  -8   4    2.40    0.33 
   3   8  -4   10.66    0.68 
   3   8  -4   11.16    0.63 
  -3  -8   4   11.75    0.70 
  -3  -8   4   11.88    0.63 
  -3  -8   4   12.24    0.64 
   2   8  -4    1.91    0.30 
   2   8  -4    1.58    0.24 
   2   8  -4    1.64    0.29 
  -2  -8   4    1.43    0.21 
  -2  -8   4    1.64    0.24 
  -2  -8   4    1.69    0.29 
  -2  -8   4    2.02    0.26 
   1   8  -4    8.43    0.48 
   1   8  -4    8.05    0.54 
   1   8  -4    7.32    0.51 
  -1  -8   4    7.28    0.52 
  -1  -8   4    6.92    0.44 
  -1  -8   4    7.50    0.43 
  -1  -8   4    7.31    0.53 
   0   8  -4    3.00    0.40 
   0   8  -4    2.49    0.26 
   0   8  -4    2.85    0.37 
   0  -8   4    1.97    0.22 
   0  -8   4    2.60    0.31 
   0  -8   4    2.48    0.36 
   0  -8   4    1.93    0.20 
  -1   8  -4   -0.02    0.09 
  -1   8  -4    0.10    0.13 
  -1   8  -4    0.06    0.12 
   1  -8   4    0.00    0.11 
   1  -8   4    0.02    0.08 
   1  -8   4    0.23    0.13 
   1  -8   4    0.30    0.11 
  -2   8  -4    0.21    0.12 
   2  -8   4    0.20    0.13 
   2  -8   4    0.01    0.09 
  -3   8  -4    0.73    0.21 
  -3   8  -4    1.00    0.24 
   3  -8   4    0.97    0.22 
   3  -8   4    0.69    0.22 
  -4   8  -4    6.00    0.47 
   4  -8   4    5.21    0.50 
   4  -8   4    5.98    0.46 
  -5   8  -4    0.76    0.23 
  -5   8  -4    0.51    0.21 
   5  -8   4    0.30    0.18 
   5  -8   4    0.53    0.22 
  -6   8  -4    0.30    0.21 
  -6   8  -4    0.45    0.22 
   6  -8   4    0.64    0.25 
   6  -8   4    0.22    0.18 
   8   7  -4    0.79    0.27 
   8   7  -4    1.25    0.27 
  -8  -7   4    1.06    0.24 
  -8  -7   4    0.93    0.27 
  -8  -7   4    2.20    0.32 
   7   7  -4    1.11    0.25 
   7   7  -4    0.93    0.25 
  -7  -7   4    0.80    0.19 
  -7  -7   4    1.52    0.32 
  -7  -7   4    0.78    0.21 
   6   7  -4    2.82    0.56 
   6   7  -4    2.63    0.34 
  -6  -7   4    2.73    0.37 
  -6  -7   4    2.70    0.34 
  -6  -7   4    2.64    0.39 
   5   7  -4    0.51    0.19 
   5   7  -4    0.65    0.19 
   5   7  -4    0.85    0.19 
   5   7  -4    0.42    0.16 
  -5  -7   4    0.49    0.16 
  -5  -7   4    0.72    0.21 
  -5  -7   4    0.81    0.16 
  -5  -7   4    0.61    0.19 
   4   7  -4    6.46    0.48 
   4   7  -4    6.26    0.48 
   4   7  -4    6.40    0.47 
   4   7  -4    6.89    0.44 
  -4  -7   4    6.60    0.43 
  -4  -7   4    6.43    0.49 
  -4  -7   4    6.25    0.49 
  -4  -7   4    6.50    0.41 
   3   7  -4   22.79    1.11 
   3   7  -4   22.41    1.15 
   3   7  -4   22.20    1.28 
   3   7  -4   25.17    1.11 
   3   7  -4   24.61    1.16 
  -3  -7   4   23.95    1.09 
  -3  -7   4   25.52    1.19 
  -3  -7   4   24.97    1.16 
   2   7  -4    1.55    0.25 
   2   7  -4    1.78    0.24 
   2   7  -4    1.78    0.30 
   2   7  -4    1.34    0.21 
   2   7  -4    1.14    0.22 
  -2  -7   4    1.70    0.23 
  -2  -7   4    1.74    0.23 
  -2  -7   4    1.36    0.23 
  -2  -7   4    1.85    0.25 
  -2  -7   4    1.18    0.22 
   1   7  -4    1.43    0.21 
   1   7  -4    1.41    0.23 
   1   7  -4    1.50    0.24 
   1   7  -4    1.40    0.23 
   1   7  -4    1.40    0.21 
  -1  -7   4    1.27    0.17 
  -1  -7   4    1.42    0.24 
  -1  -7   4    1.25    0.19 
  -1  -7   4    2.34    0.41 
  -1  -7   4    1.33    0.21 
   0   7  -4    4.85    0.34 
   0   7  -4    5.02    0.39 
   0   7  -4    5.23    0.41 
   0   7  -4    3.82    0.31 
   0   7  -4    4.14    0.44 
   0  -7   4    4.68    0.28 
   0  -7   4    4.18    0.31 
   0  -7   4    4.27    0.38 
   0  -7   4    4.04    0.35 
   0  -7   4    4.44    0.33 
  -1   7  -4    0.42    0.15 
  -1   7  -4    0.65    0.19 
  -1   7  -4    0.60    0.16 
  -1   7  -4    0.87    0.21 
  -1   7  -4    0.64    0.15 
   1  -7   4    0.53    0.11 
   1  -7   4    0.78    0.20 
   1  -7   4    0.50    0.14 
   1  -7   4    0.81    0.18 
   1  -7   4    0.58    0.09 
   1  -7   4    0.48    0.15 
  -2   7  -4    0.09    0.12 
  -2   7  -4    0.04    0.08 
  -2   7  -4    0.12    0.12 
   2  -7   4    0.04    0.10 
   2  -7   4    0.00    0.09 
   2  -7   4    0.13    0.08 
   2  -7   4   -0.02    0.09 
  -3   7  -4    0.79    0.19 
  -3   7  -4    1.15    0.24 
   3  -7   4    0.84    0.19 
   3  -7   4    1.08    0.22 
  -4   7  -4    1.70    0.30 
  -4   7  -4    2.02    0.30 
   4  -7   4    1.43    0.30 
   4  -7   4    2.04    0.29 
  -5   7  -4    0.09    0.13 
  -5   7  -4    0.10    0.13 
   5  -7   4    0.02    0.11 
   5  -7   4    0.03    0.12 
  -6   7  -4    0.19    0.15 
  -6   7  -4    0.19    0.14 
   6  -7   4    0.20    0.17 
   6  -7   4   -0.05    0.14 
  -7   7  -4    1.27    0.33 
  -7   7  -4    0.44    0.24 
   7  -7   4    0.92    0.25 
   7  -7   4    0.89    0.29 
   9   6  -4    0.12    0.20 
   9   6  -4    0.21    0.20 
  -9  -6   4   -0.04    0.11 
  -9  -6   4    0.10    0.17 
  -9  -6   4   -0.12    0.15 
  -9  -6   4    0.11    0.14 
   8   6  -4   -0.09    0.11 
   8   6  -4    0.16    0.16 
  -8  -6   4    0.21    0.16 
  -8  -6   4   -0.01    0.13 
  -8  -6   4    0.29    0.16 
  -8  -6   4   -0.10    0.09 
   7   6  -4    0.16    0.14 
   7   6  -4    0.01    0.15 
   7   6  -4    0.40    0.16 
  -7  -6   4    0.33    0.17 
  -7  -6   4    0.35    0.19 
  -7  -6   4    0.17    0.12 
  -7  -6   4    0.29    0.11 
   6   6  -4   -0.06    0.09 
   6   6  -4   -0.08    0.09 
   6   6  -4    0.00    0.10 
   6   6  -4    0.02    0.10 
  -6  -6   4   -0.01    0.10 
  -6  -6   4    0.08    0.11 
  -6  -6   4   -0.06    0.10 
  -6  -6   4    0.18    0.09 
   5   6  -4    4.01    0.39 
   5   6  -4    3.70    0.34 
  -5  -6   4    4.01    0.32 
  -5  -6   4    4.19    0.39 
  -5  -6   4    4.52    0.34 
  -5  -6   4    4.21    0.39 
   4   6  -4    0.34    0.17 
   4   6  -4    0.16    0.07 
   4   6  -4    0.20    0.13 
   4   6  -4    0.31    0.12 
   4   6  -4    0.11    0.08 
  -4  -6   4   -0.02    0.07 
  -4  -6   4    0.12    0.11 
  -4  -6   4    0.14    0.12 
  -4  -6   4    0.10    0.10 
  -4  -6   4    0.17    0.12 
   3   6  -4    1.58    0.28 
   3   6  -4    1.26    0.21 
   3   6  -4    1.15    0.20 
   3   6  -4    1.42    0.26 
   3   6  -4    1.09    0.13 
  -3  -6   4    1.32    0.19 
  -3  -6   4    1.04    0.19 
  -3  -6   4    1.45    0.27 
  -3  -6   4    1.46    0.24 
   2   6  -4   15.73    0.78 
   2   6  -4   16.74    0.82 
   2   6  -4   17.23    0.78 
   2   6  -4   16.49    0.82 
   2   6  -4   15.26    0.70 
  -2  -6   4   16.22    0.81 
  -2  -6   4   16.77    0.85 
  -2  -6   4   16.17    0.76 
  -2  -6   4   16.91    0.83 
  -2  -6   4   16.47    0.78 
   1   6  -4    1.52    0.25 
   1   6  -4    1.03    0.19 
   1   6  -4    1.55    0.21 
  -1  -6   4    1.28    0.18 
  -1  -6   4    0.92    0.18 
  -1  -6   4    1.10    0.23 
  -1  -6   4    1.07    0.32 
  -1  -6   4    1.28    0.16 
  -1  -6   4    0.93    0.17 
   0   6  -4    9.05    0.53 
   0   6  -4    8.73    0.61 
   0   6  -4    8.66    0.52 
   0   6  -4    8.66    0.48 
   0   6  -4    9.53    0.53 
   0  -6   4    9.38    0.54 
   0  -6   4    9.26    0.43 
   0  -6   4    8.96    0.49 
   0  -6   4    9.28    0.48 
  -1   6  -4    0.15    0.12 
  -1   6  -4    0.03    0.08 
  -1   6  -4    0.10    0.08 
  -1   6  -4    0.16    0.11 
  -1   6  -4    0.03    0.10 
   1  -6   4   -0.05    0.08 
   1  -6   4   -0.02    0.05 
   1  -6   4   -0.02    0.08 
   1  -6   4   -0.02    0.12 
   1  -6   4    0.08    0.07 
   1  -6   4    0.02    0.04 
  -2   6  -4   -0.09    0.09 
  -2   6  -4    0.26    0.10 
  -2   6  -4    0.11    0.12 
  -2   6  -4    0.14    0.09 
   2  -6   4    0.16    0.12 
   2  -6   4   -0.05    0.07 
   2  -6   4    0.13    0.11 
  -3   6  -4    0.04    0.09 
  -3   6  -4    0.05    0.10 
  -3   6  -4    0.02    0.13 
  -3   6  -4    0.09    0.10 
  -3   6  -4    0.04    0.08 
   3  -6   4    0.12    0.11 
   3  -6   4    0.15    0.12 
   3  -6   4    0.06    0.09 
   3  -6   4    0.11    0.09 
  -4   6  -4    0.36    0.17 
  -4   6  -4    0.53    0.19 
  -4   6  -4    0.39    0.16 
   4  -6   4    0.36    0.13 
   4  -6   4    0.17    0.13 
  -5   6  -4    0.26    0.16 
  -5   6  -4    0.01    0.15 
   5  -6   4    0.11    0.12 
   5  -6   4    0.00    0.12 
  -6   6  -4    0.27    0.19 
  -6   6  -4    0.40    0.17 
   6  -6   4    0.92    0.22 
   6  -6   4    0.57    0.25 
  -7   6  -4    0.47    0.21 
  -7   6  -4    0.51    0.23 
   7  -6   4    0.46    0.18 
   7  -6   4    0.31    0.22 
   9   5  -4    0.54    0.21 
  -9  -5   4    0.59    0.22 
  -9  -5   4    0.83    0.27 
  -9  -5   4    0.46    0.17 
  -9  -5   4    0.87    0.17 
   8   5  -4   24.90    1.20 
   8   5  -4   22.98    1.21 
  -8  -5   4   23.00    1.26 
  -8  -5   4   23.28    1.03 
  -8  -5   4   23.08    1.14 
  -8  -5   4   23.71    1.17 
   7   5  -4    0.33    0.17 
  -7  -5   4    0.27    0.11 
  -7  -5   4    0.25    0.15 
  -7  -5   4    0.11    0.12 
  -7  -5   4    0.29    0.14 
   6   5  -4    1.30    0.29 
   6   5  -4    1.21    0.24 
   6   5  -4    1.51    0.27 
   6   5  -4    0.99    0.22 
  -6  -5   4    0.90    0.14 
  -6  -5   4    1.08    0.22 
  -6  -5   4    0.49    0.19 
  -6  -5   4    0.82    0.19 
   5   5  -4    0.48    0.15 
   5   5  -4    0.63    0.20 
   5   5  -4    0.32    0.15 
  -5  -5   4    0.36    0.09 
  -5  -5   4    0.39    0.15 
  -5  -5   4    0.44    0.16 
  -5  -5   4    0.46    0.13 
  -5  -5   4    0.08    0.16 
  -5  -5   4    0.41    0.15 
   4   5  -4    0.23    0.10 
   4   5  -4    0.25    0.08 
   4   5  -4    0.33    0.13 
   4   5  -4    0.21    0.15 
   4   5  -4    0.18    0.12 
  -4  -5   4    0.12    0.06 
  -4  -5   4    0.21    0.13 
  -4  -5   4    0.06    0.11 
  -4  -5   4    0.25    0.11 
  -4  -5   4    0.16    0.11 
   3   5  -4    5.17    0.37 
   3   5  -4    4.84    0.36 
   3   5  -4    5.01    0.33 
   3   5  -4    4.77    0.36 
  -3  -5   4    4.54    0.46 
  -3  -5   4    4.76    0.32 
  -3  -5   4    5.22    0.34 
  -3  -5   4    4.75    0.36 
  -3  -5   4    5.51    0.40 
   2   5  -4   -0.02    0.09 
   2   5  -4    0.01    0.06 
   2   5  -4    0.09    0.09 
   2   5  -4   -0.01    0.06 
   2   5  -4    0.07    0.07 
  -2  -5   4    0.07    0.09 
  -2  -5   4    0.06    0.08 
  -2  -5   4   -0.04    0.06 
  -2  -5   4   -0.08    0.06 
  -2  -5   4   -0.06    0.07 
   1   5  -4   33.39    1.38 
   1   5  -4   32.64    1.39 
   1   5  -4   33.63    1.43 
   1   5  -4   33.10    1.45 
   1   5  -4   32.52    1.42 
  -1  -5   4   33.51    1.38 
  -1  -5   4   32.80    1.38 
  -1  -5   4   33.03    1.45 
  -1  -5   4   34.47    1.43 
  -1  -5   4   32.17    1.41 
   0   5  -4    1.98    0.21 
   0   5  -4    1.97    0.22 
   0   5  -4    2.30    0.24 
   0   5  -4    2.03    0.19 
   0   5  -4    2.02    0.19 
   0  -5   4    1.83    0.20 
   0  -5   4    1.72    0.18 
   0  -5   4    2.28    0.24 
   0  -5   4    2.19    0.28 
   0  -5   4    1.79    0.17 
   0  -5   4    1.77    0.16 
  -1   5  -4   10.34    0.54 
  -1   5  -4    9.94    0.57 
  -1   5  -4   10.76    0.58 
  -1   5  -4   11.07    0.59 
   1  -5   4   11.27    0.60 
   1  -5   4   10.35    0.57 
   1  -5   4   10.78    0.53 
   1  -5   4   10.94    0.46 
   1  -5   4   11.32    0.59 
  -2   5  -4    2.33    0.22 
  -2   5  -4    2.36    0.29 
  -2   5  -4    2.26    0.25 
  -2   5  -4    1.80    0.23 
   2  -5   4    1.97    0.23 
   2  -5   4    2.06    0.22 
   2  -5   4    2.09    0.33 
   2  -5   4    2.34    0.22 
  -3   5  -4    6.51    0.43 
  -3   5  -4    6.70    0.44 
  -3   5  -4    7.12    0.46 
  -3   5  -4    5.73    0.45 
  -3   5  -4    6.75    0.43 
   3  -5   4    6.36    0.44 
   3  -5   4    6.62    0.47 
   3  -5   4    7.54    0.44 
  -4   5  -4    2.26    0.30 
  -4   5  -4    1.60    0.24 
  -4   5  -4    2.18    0.34 
  -4   5  -4    1.72    0.26 
  -4   5  -4    2.00    0.30 
   4  -5   4    1.98    0.31 
   4  -5   4    1.82    0.27 
   4  -5   4    2.42    0.38 
  -5   5  -4    3.28    0.20 
  -5   5  -4    3.37    0.38 
  -5   5  -4    4.04    0.36 
   5  -5   4    4.24    0.40 
   5  -5   4    3.99    0.35 
  -6   5  -4    0.06    0.14 
  -6   5  -4    0.05    0.12 
  -6   5  -4   -0.03    0.13 
   6  -5   4    0.33    0.16 
   6  -5   4    0.11    0.15 
  -7   5  -4    0.04    0.16 
  -7   5  -4   -0.19    0.11 
   7  -5   4    0.11    0.15 
   7  -5   4    0.20    0.17 
  -8   5  -4    0.46    0.18 
  -8   5  -4    0.74    0.30 
  -8   5  -4    0.35    0.19 
   8  -5   4    0.55    0.28 
   8  -5   4    0.27    0.22 
   9   4  -4    2.14    0.40 
   9   4  -4    1.41    0.32 
  -9  -4   4    1.71    0.38 
  -9  -4   4    1.27    0.20 
  -9  -4   4    1.70    0.29 
  -9  -4   4    0.93    0.25 
   8   4  -4    0.34    0.19 
   8   4  -4    0.38    0.22 
  -8  -4   4    0.17    0.15 
  -8  -4   4    0.09    0.11 
  -8  -4   4    0.13    0.15 
  -8  -4   4    0.26    0.12 
   7   4  -4    0.49    0.16 
   7   4  -4    0.12    0.16 
   7   4  -4    0.08    0.11 
  -7  -4   4    0.04    0.11 
  -7  -4   4    0.11    0.14 
  -7  -4   4    0.30    0.16 
  -7  -4   4    0.43    0.12 
   6   4  -4    0.50    0.17 
   6   4  -4    0.32    0.16 
   6   4  -4    0.96    0.26 
   6   4  -4    0.39    0.17 
  -6  -4   4    0.30    0.11 
  -6  -4   4    0.30    0.13 
  -6  -4   4    0.80    0.18 
  -6  -4   4    0.60    0.21 
  -6  -4   4    0.48    0.11 
   5   4  -4    0.11    0.11 
   5   4  -4    0.24    0.13 
   5   4  -4    0.20    0.11 
   5   4  -4    0.19    0.11 
   5   4  -4    0.38    0.17 
  -5  -4   4    0.18    0.07 
  -5  -4   4    0.31    0.17 
  -5  -4   4    0.20    0.11 
  -5  -4   4    0.35    0.16 
  -5  -4   4    0.32    0.12 
  -5  -4   4    0.03    0.12 
   4   4  -4    8.32    0.49 
   4   4  -4    9.11    0.52 
   4   4  -4    8.70    0.53 
   4   4  -4    8.42    0.53 
   4   4  -4    8.43    0.49 
  -4  -4   4    8.45    0.51 
  -4  -4   4    8.77    0.40 
  -4  -4   4    8.57    0.53 
  -4  -4   4    9.79    0.51 
  -4  -4   4    8.69    0.47 
  -4  -4   4    9.30    0.53 
   3   4  -4    4.21    0.32 
   3   4  -4    4.10    0.28 
   3   4  -4    4.40    0.29 
   3   4  -4    3.96    0.31 
   3   4  -4    3.98    0.31 
   3   4  -4    3.83    0.21 
  -3  -4   4    3.73    0.31 
  -3  -4   4    4.61    0.30 
  -3  -4   4    3.83    0.30 
  -3  -4   4    3.87    0.27 
  -3  -4   4    3.95    0.32 
   2   4  -4    2.17    0.26 
   2   4  -4    1.75    0.20 
   2   4  -4    1.89    0.25 
   2   4  -4    1.55    0.16 
   2   4  -4    1.75    0.17 
   2   4  -4    1.85    0.12 
   2   4  -4    1.89    0.11 
  -2  -4   4    1.51    0.16 
  -2  -4   4    2.01    0.25 
  -2  -4   4    1.84    0.24 
  -2  -4   4    1.82    0.19 
  -2  -4   4    2.21    0.27 
   1   4  -4    0.33    0.09 
   1   4  -4    0.25    0.09 
   1   4  -4    0.18    0.10 
   1   4  -4    0.25    0.09 
   1   4  -4    0.23    0.08 
  -1  -4   4    0.23    0.07 
  -1  -4   4    0.18    0.09 
  -1  -4   4    0.27    0.12 
  -1  -4   4    0.31    0.12 
  -1  -4   4    0.30    0.09 
   0   4  -4    0.18    0.07 
   0   4  -4    0.14    0.07 
   0   4  -4    0.11    0.08 
   0   4  -4    0.22    0.09 
   0   4  -4    0.22    0.08 
   0  -4   4    0.24    0.08 
   0  -4   4    0.19    0.08 
   0  -4   4    0.25    0.06 
   0  -4   4    0.14    0.08 
   0  -4   4    0.15    0.07 
   0  -4   4    0.19    0.04 
   0  -4   4    0.23    0.09 
  -1   4  -4    0.21    0.09 
  -1   4  -4    0.30    0.12 
  -1   4  -4    0.26    0.09 
  -1   4  -4   -0.01    0.08 
  -1   4  -4    0.08    0.07 
   1  -4   4    0.22    0.08 
   1  -4   4    0.24    0.09 
   1  -4   4    0.17    0.09 
   1  -4   4    0.24    0.10 
   1  -4   4    0.23    0.05 
  -2   4  -4    1.75    0.18 
  -2   4  -4    1.65    0.20 
  -2   4  -4    1.98    0.25 
  -2   4  -4    1.90    0.21 
   2  -4   4    1.91    0.19 
   2  -4   4    1.78    0.17 
   2  -4   4    1.80    0.20 
   2  -4   4    1.97    0.28 
  -3   4  -4   15.57    0.74 
  -3   4  -4   15.00    0.76 
  -3   4  -4   15.44    0.75 
  -3   4  -4   15.52    0.73 
  -3   4  -4   15.31    0.77 
   3  -4   4   14.81    0.78 
   3  -4   4   14.53    0.75 
   3  -4   4   15.60    0.74 
  -4   4  -4    6.78    0.43 
  -4   4  -4    6.16    0.45 
  -4   4  -4    6.29    0.43 
  -4   4  -4    7.34    0.48 
  -4   4  -4    6.09    0.41 
  -4   4  -4    6.24    0.30 
   4  -4   4    6.53    0.47 
   4  -4   4    7.03    0.43 
   4  -4   4    6.92    0.45 
   4  -4   4    6.29    0.40 
  -5   4  -4    1.03    0.13 
  -5   4  -4    1.02    0.19 
  -5   4  -4    0.76    0.20 
  -5   4  -4    1.01    0.25 
  -5   4  -4    1.14    0.22 
   5  -4   4    1.14    0.27 
   5  -4   4    1.08    0.25 
   5  -4   4    0.96    0.20 
  -6   4  -4    0.17    0.14 
  -6   4  -4    0.29    0.14 
  -6   4  -4    0.29    0.09 
  -6   4  -4    0.21    0.13 
   6  -4   4    0.52    0.22 
   6  -4   4    0.21    0.14 
  -7   4  -4    0.56    0.21 
  -7   4  -4    0.72    0.28 
  -7   4  -4    1.11    0.27 
  -7   4  -4    0.90    0.21 
   7  -4   4    0.86    0.25 
   7  -4   4    0.92    0.22 
  -8   4  -4    1.74    0.29 
  -8   4  -4    1.20    0.27 
  -8   4  -4    1.46    0.30 
   8  -4   4    1.67    0.37 
   8  -4   4    1.21    0.30 
   9   3  -4   12.86    0.87 
   9   3  -4   14.73    0.94 
  -9  -3   4   14.08    0.93 
  -9  -3   4   14.20    0.72 
  -9  -3   4   14.91    0.85 
  -9  -3   4   14.57    0.79 
   8   3  -4    1.61    0.32 
   8   3  -4    1.34    0.27 
  -8  -3   4    1.73    0.23 
  -8  -3   4    1.45    0.26 
  -8  -3   4    1.51    0.35 
  -8  -3   4    1.59    0.27 
   7   3  -4    0.14    0.11 
   7   3  -4    0.15    0.12 
  -7  -3   4    0.02    0.10 
  -7  -3   4    0.12    0.10 
  -7  -3   4    0.02    0.11 
  -7  -3   4    0.20    0.16 
   6   3  -4    0.74    0.19 
   6   3  -4    0.55    0.18 
   6   3  -4    0.25    0.12 
   6   3  -4    0.76    0.17 
  -6  -3   4    0.55    0.17 
  -6  -3   4    0.71    0.13 
  -6  -3   4    0.82    0.19 
  -6  -3   4    0.64    0.15 
  -6  -3   4    0.52    0.19 
   5   3  -4   52.12    2.33 
   5   3  -4   57.79    2.35 
   5   3  -4   57.31    2.35 
   5   3  -4   58.36    2.39 
  -5  -3   4   52.60    2.37 
  -5  -3   4   58.92    2.40 
  -5  -3   4   56.50    2.34 
  -5  -3   4   60.27    2.35 
  -5  -3   4   55.64    2.31 
  -5  -3   4   58.02    2.22 
   4   3  -4    3.14    0.28 
   4   3  -4    2.75    0.29 
   4   3  -4    2.95    0.25 
   4   3  -4    3.41    0.27 
   4   3  -4    3.27    0.27 
  -4  -3   4    3.19    0.29 
  -4  -3   4    3.03    0.27 
  -4  -3   4    2.85    0.29 
  -4  -3   4    3.25    0.26 
  -4  -3   4    2.71    0.24 
  -4  -3   4    3.28    0.25 
   3   3  -4    0.22    0.10 
   3   3  -4    0.17    0.10 
   3   3  -4    0.43    0.11 
   3   3  -4    0.41    0.13 
   3   3  -4    0.33    0.12 
  -3  -3   4    0.34    0.10 
  -3  -3   4    0.25    0.09 
  -3  -3   4    0.12    0.10 
  -3  -3   4    0.29    0.06 
  -3  -3   4    0.23    0.10 
  -3  -3   4    0.21    0.12 
   2   3  -4    3.63    0.24 
   2   3  -4    3.37    0.26 
   2   3  -4    3.61    0.26 
   2   3  -4    3.17    0.23 
   2   3  -4    3.40    0.17 
  -2  -3   4    3.68    0.27 
  -2  -3   4    3.56    0.23 
  -2  -3   4    3.18    0.23 
  -2  -3   4    3.26    0.25 
  -2  -3   4    3.34    0.26 
   1   3  -4   14.71    0.65 
   1   3  -4   13.18    0.65 
   1   3  -4   13.67    0.62 
   1   3  -4   13.87    0.61 
   1   3  -4   14.22    0.65 
   1   3  -4   14.30    0.55 
  -1  -3   4   13.42    0.64 
  -1  -3   4   14.05    0.65 
  -1  -3   4   13.96    0.61 
  -1  -3   4   13.17    0.62 
  -1  -3   4   14.11    0.67 
   0   3  -4    0.98    0.12 
   0   3  -4    1.24    0.17 
   0   3  -4    0.82    0.12 
   0   3  -4    0.68    0.11 
   0  -3   4    0.93    0.12 
   0  -3   4    1.07    0.07 
   0  -3   4    0.78    0.12 
   0  -3   4    1.17    0.17 
  -1   3  -4    8.12    0.43 
  -1   3  -4    7.99    0.40 
  -1   3  -4    8.23    0.42 
  -1   3  -4    7.90    0.43 
  -1   3  -4    8.14    0.39 
   1  -3   4    8.22    0.42 
   1  -3   4    7.63    0.40 
   1  -3   4    8.06    0.43 
   1  -3   4    7.28    0.35 
   1  -3   4    8.24    0.43 
  -2   3  -4   85.24    3.25 
  -2   3  -4   80.98    3.27 
  -2   3  -4   80.59    3.24 
  -2   3  -4   81.70    3.27 
   2  -3   4   85.32    3.25 
   2  -3   4   83.18    3.28 
   2  -3   4   85.39    3.24 
  -3   3  -4   -0.03    0.07 
  -3   3  -4   -0.05    0.07 
  -3   3  -4   -0.01    0.07 
  -3   3  -4    0.03    0.09 
  -3   3  -4    0.01    0.07 
   3  -3   4   -0.07    0.05 
   3  -3   4   -0.06    0.08 
   3  -3   4   -0.02    0.07 
   3  -3   4   -0.05    0.06 
  -4   3  -4   -0.07    0.07 
  -4   3  -4    0.09    0.10 
  -4   3  -4    0.02    0.10 
  -4   3  -4    0.00    0.07 
  -4   3  -4   -0.03    0.08 
   4  -3   4    0.02    0.07 
   4  -3   4   -0.02    0.08 
   4  -3   4    0.06    0.11 
   4  -3   4    0.05    0.07 
  -5   3  -4    5.79    0.45 
  -5   3  -4    5.43    0.37 
  -5   3  -4    6.20    0.43 
  -5   3  -4    5.96    0.38 
  -5   3  -4    6.23    0.44 
   5  -3   4    5.33    0.45 
   5  -3   4    6.42    0.42 
   5  -3   4    5.15    0.48 
  -6   3  -4   13.23    0.68 
  -6   3  -4   13.41    0.74 
  -6   3  -4   13.66    0.81 
   6  -3   4   13.13    0.79 
   6  -3   4   14.39    0.76 
  -7   3  -4    1.36    0.33 
  -7   3  -4    1.29    0.22 
  -7   3  -4    1.44    0.26 
  -7   3  -4    1.32    0.23 
   7  -3   4    1.04    0.23 
   7  -3   4    1.19    0.31 
  -8   3  -4    0.12    0.18 
  -8   3  -4    0.21    0.15 
  -8   3  -4    0.00    0.13 
   8  -3   4    0.69    0.25 
   8  -3   4    0.59    0.22 
  -9   3  -4    0.70    0.24 
  -9   3  -4    0.54    0.24 
   9  -3   4    0.52    0.37 
   9  -3   4    0.49    0.27 
   9   2  -4    7.61    0.68 
  -9  -2   4    8.88    0.62 
  -9  -2   4    7.23    0.65 
  -9  -2   4    8.32    0.51 
  -9  -2   4    7.58    0.54 
   8   2  -4    0.09    0.16 
   8   2  -4    0.07    0.16 
  -8  -2   4    0.40    0.23 
  -8  -2   4    0.19    0.13 
  -8  -2   4    0.27    0.16 
  -8  -2   4    0.25    0.16 
   7   2  -4    2.72    0.39 
   7   2  -4    2.97    0.39 
  -7  -2   4    3.04    0.32 
  -7  -2   4    3.45    0.33 
  -7  -2   4    4.04    0.42 
  -7  -2   4    3.31    0.27 
   6   2  -4    0.95    0.22 
   6   2  -4    0.63    0.18 
   6   2  -4    0.79    0.21 
  -6  -2   4    0.60    0.12 
  -6  -2   4    1.35    0.30 
  -6  -2   4    1.20    0.19 
  -6  -2   4    0.88    0.25 
  -6  -2   4    0.92    0.21 
   5   2  -4   26.07    1.15 
   5   2  -4   25.29    1.19 
   5   2  -4   25.87    1.14 
  -5  -2   4   23.62    1.11 
  -5  -2   4   26.28    1.15 
  -5  -2   4   25.67    1.20 
  -5  -2   4   25.82    1.15 
  -5  -2   4   22.35    1.15 
   4   2  -4    2.51    0.22 
   4   2  -4    2.59    0.26 
   4   2  -4    2.68    0.34 
   4   2  -4    2.03    0.22 
  -4  -2   4    2.03    0.23 
  -4  -2   4    2.17    0.20 
  -4  -2   4    2.32    0.30 
  -4  -2   4    2.63    0.31 
   3   2  -4    2.45    0.23 
   3   2  -4    2.02    0.21 
   3   2  -4    2.10    0.19 
   3   2  -4    1.78    0.18 
   3   2  -4    2.03    0.23 
  -3  -2   4    1.91    0.21 
  -3  -2   4    1.91    0.21 
  -3  -2   4    1.73    0.17 
  -3  -2   4    2.45    0.22 
  -3  -2   4    2.08    0.13 
  -3  -2   4    2.35    0.20 
   2   2  -4   15.88    0.73 
   2   2  -4   15.14    0.71 
   2   2  -4   17.21    0.71 
   2   2  -4   15.21    0.73 
   2   2  -4   15.63    0.72 
  -2  -2   4   15.69    0.74 
  -2  -2   4   17.37    0.74 
  -2  -2   4   15.92    0.71 
  -2  -2   4   15.79    0.70 
  -2  -2   4   17.22    0.73 
   1   2  -4   14.18    0.62 
   1   2  -4   13.58    0.61 
   1   2  -4   12.76    0.59 
   1   2  -4   13.52    0.54 
   1   2  -4   13.85    0.63 
   1   2  -4   13.16    0.58 
  -1  -2   4   14.05    0.62 
  -1  -2   4   13.25    0.62 
  -1  -2   4   13.17    0.61 
  -1  -2   4   12.99    0.59 
  -1  -2   4   14.47    0.59 
   0   2  -4   11.35    0.50 
   0   2  -4   10.36    0.51 
   0   2  -4   10.51    0.44 
   0   2  -4   10.90    0.49 
   0   2  -4    9.98    0.47 
   0   2  -4   10.76    0.47 
   0  -2   4   11.60    0.51 
   0  -2   4   10.59    0.47 
   0  -2   4   10.47    0.48 
   0  -2   4   11.23    0.50 
   0  -2   4   11.28    0.44 
   0  -2   4   10.97    0.51 
  -1   2  -4   -0.10    0.05 
  -1   2  -4    0.01    0.06 
  -1   2  -4    0.07    0.06 
  -1   2  -4    0.07    0.07 
  -1   2  -4    0.02    0.05 
   1  -2   4    0.09    0.06 
   1  -2   4   -0.01    0.05 
   1  -2   4    0.00    0.04 
   1  -2   4   -0.04    0.05 
   1  -2   4    0.03    0.05 
   1  -2   4    0.09    0.06 
  -2   2  -4    1.36    0.15 
  -2   2  -4    1.35    0.14 
  -2   2  -4    1.38    0.14 
   2  -2   4    1.66    0.18 
   2  -2   4    1.12    0.15 
   2  -2   4    1.50    0.18 
   2  -2   4    1.70    0.15 
  -3   2  -4   28.60    1.23 
  -3   2  -4   27.89    1.23 
  -3   2  -4   29.44    1.21 
  -3   2  -4   28.38    1.19 
  -3   2  -4   28.78    1.19 
   3  -2   4   28.98    1.20 
   3  -2   4   28.24    1.24 
   3  -2   4   29.60    1.21 
  -4   2  -4    0.13    0.09 
  -4   2  -4    0.08    0.11 
  -4   2  -4    0.25    0.09 
  -4   2  -4    0.19    0.11 
  -4   2  -4    0.18    0.08 
   4  -2   4    0.20    0.08 
   4  -2   4    0.18    0.12 
   4  -2   4    0.15    0.10 
  -5   2  -4    0.90    0.19 
  -5   2  -4    0.76    0.17 
  -5   2  -4    0.94    0.17 
  -5   2  -4    1.02    0.15 
  -5   2  -4    1.27    0.24 
   5  -2   4    1.13    0.24 
   5  -2   4    0.96    0.18 
   5  -2   4    1.25    0.21 
  -6   2  -4    3.87    0.29 
  -6   2  -4    4.22    0.35 
  -6   2  -4    4.30    0.41 
  -6   2  -4    3.98    0.32 
   6  -2   4    3.68    0.39 
   6  -2   4    4.28    0.35 
  -7   2  -4    3.15    0.27 
  -7   2  -4    3.15    0.33 
  -7   2  -4    3.04    0.43 
  -7   2  -4    2.99    0.25 
   7  -2   4    3.56    0.48 
   7  -2   4    2.99    0.37 
  -8   2  -4    3.10    0.44 
  -8   2  -4    3.86    0.38 
   8  -2   4    4.56    0.57 
   8  -2   4    3.79    0.46 
  -9   2  -4    0.53    0.19 
  -9   2  -4    0.80    0.28 
   9  -2   4    0.45    0.23 
   9  -2   4    0.73    0.25 
   9   1  -4    8.20    0.69 
   9   1  -4    7.68    0.62 
  -9  -1   4    7.94    0.67 
  -9  -1   4    7.17    0.50 
  -9  -1   4    8.20    0.54 
  -9  -1   4    7.68    0.60 
   8   1  -4    0.03    0.13 
   8   1  -4    0.04    0.13 
  -8  -1   4    0.07    0.12 
  -8  -1   4    0.57    0.19 
  -8  -1   4    0.50    0.21 
  -8  -1   4    0.18    0.17 
   7   1  -4    0.68    0.20 
   7   1  -4    0.78    0.23 
  -7  -1   4    0.68    0.19 
  -7  -1   4    0.79    0.16 
  -7  -1   4    0.51    0.17 
  -7  -1   4    0.69    0.20 
   6   1  -4   -0.08    0.12 
   6   1  -4    0.01    0.10 
   6   1  -4    0.17    0.12 
  -6  -1   4    0.18    0.14 
  -6  -1   4    0.11    0.09 
  -6  -1   4    0.14    0.09 
  -6  -1   4    0.25    0.13 
   5   1  -4    2.65    0.26 
   5   1  -4    2.11    0.27 
   5   1  -4    2.10    0.29 
   5   1  -4    1.90    0.26 
  -5  -1   4    2.70    0.34 
  -5  -1   4    2.83    0.33 
  -5  -1   4    2.80    0.36 
  -5  -1   4    2.51    0.23 
  -5  -1   4    2.40    0.25 
   4   1  -4   14.48    0.71 
   4   1  -4   12.96    0.72 
   4   1  -4   13.93    0.70 
   4   1  -4   15.28    0.75 
   4   1  -4   15.16    0.77 
  -4  -1   4   13.52    0.76 
  -4  -1   4   14.72    0.72 
  -4  -1   4   14.84    0.69 
  -4  -1   4   14.98    0.75 
  -4  -1   4   14.61    0.72 
   3   1  -4    2.58    0.21 
   3   1  -4    2.21    0.19 
   3   1  -4    2.43    0.22 
   3   1  -4    2.33    0.22 
   3   1  -4    2.25    0.23 
  -3  -1   4    2.56    0.23 
  -3  -1   4    2.23    0.18 
  -3  -1   4    2.05    0.20 
  -3  -1   4    2.21    0.21 
  -3  -1   4    2.23    0.22 
   2   1  -4    6.53    0.38 
   2   1  -4    7.25    0.38 
   2   1  -4    6.72    0.37 
   2   1  -4    6.94    0.36 
  -2  -1   4    6.99    0.38 
  -2  -1   4    6.59    0.35 
  -2  -1   4    7.56    0.39 
  -2  -1   4    7.09    0.37 
  -2  -1   4    7.09    0.36 
   1   1  -4   11.20    0.52 
   1   1  -4   11.63    0.52 
   1   1  -4   12.11    0.50 
   1   1  -4   10.99    0.51 
  -1  -1   4   10.93    0.51 
  -1  -1   4   12.39    0.53 
  -1  -1   4   11.46    0.54 
  -1  -1   4   12.33    0.51 
  -1  -1   4   12.06    0.52 
   0   1  -4   13.78    0.61 
   0   1  -4   15.51    0.60 
   0   1  -4   14.89    0.60 
   0   1  -4   14.41    0.64 
   0   1  -4   14.87    0.63 
   0   1  -4   15.10    0.62 
   0  -1   4   15.59    0.60 
   0  -1   4   14.74    0.63 
   0  -1   4   14.69    0.65 
   0  -1   4   14.14    0.61 
   0  -1   4   15.21    0.61 
   0  -1   4   15.69    0.63 
  -1   1  -4   51.76    2.12 
  -1   1  -4   53.52    2.14 
  -1   1  -4   53.93    2.14 
  -1   1  -4   56.70    2.14 
  -1   1  -4   54.83    2.13 
   1  -1   4   56.47    2.12 
   1  -1   4   55.53    2.15 
   1  -1   4   55.63    2.14 
   1  -1   4   57.13    2.13 
   1  -1   4   53.66    2.12 
   1  -1   4   58.23    2.15 
  -2   1  -4    7.07    0.30 
  -2   1  -4    7.77    0.35 
  -2   1  -4    7.23    0.37 
  -2   1  -4    7.00    0.35 
  -2   1  -4    7.47    0.35 
  -2   1  -4    7.03    0.37 
   2  -1   4    7.40    0.36 
   2  -1   4    7.56    0.38 
   2  -1   4    8.08    0.36 
  -3   1  -4    8.45    0.40 
  -3   1  -4    7.67    0.41 
  -3   1  -4    7.74    0.43 
  -3   1  -4    8.27    0.38 
  -3   1  -4    8.09    0.43 
   3  -1   4    8.18    0.41 
   3  -1   4    8.51    0.41 
   3  -1   4    7.97    0.44 
  -4   1  -4    2.10    0.22 
  -4   1  -4    1.64    0.14 
  -4   1  -4    1.81    0.19 
  -4   1  -4    1.79    0.16 
  -4   1  -4    1.86    0.21 
   4  -1   4    2.44    0.37 
   4  -1   4    1.69    0.18 
   4  -1   4    1.84    0.19 
  -5   1  -4   34.71    1.39 
  -5   1  -4   33.36    1.45 
  -5   1  -4   36.15    1.49 
  -5   1  -4   35.04    1.53 
  -5   1  -4   33.98    1.60 
   5  -1   4   35.07    1.49 
   5  -1   4   34.04    1.52 
   5  -1   4   35.91    1.49 
   5  -1   4   33.49    1.50 
  -6   1  -4    8.41    0.50 
  -6   1  -4    8.04    0.41 
  -6   1  -4    7.65    0.46 
  -6   1  -4    8.00    0.55 
   6  -1   4    7.50    0.52 
   6  -1   4    7.63    0.54 
   6  -1   4    8.44    0.51 
  -7   1  -4   -0.14    0.11 
  -7   1  -4   -0.07    0.10 
  -7   1  -4    0.23    0.12 
   7  -1   4    0.10    0.12 
   7  -1   4    0.31    0.16 
  -8   1  -4    0.17    0.17 
  -8   1  -4    0.33    0.16 
   8  -1   4    0.10    0.17 
   8  -1   4    0.20    0.17 
  -9   1  -4    6.41    0.58 
  -9   1  -4    5.75    0.48 
  -9   1  -4    5.71    0.47 
   9  -1   4    6.39    0.54 
   9  -1   4    5.95    0.58 
   9   0  -4    5.87    0.60 
   9   0  -4    6.13    0.54 
  -9   0   4    5.51    0.52 
  -9   0   4    5.87    0.47 
  -9   0   4    5.71    0.57 
  -9   0   4    6.68    0.44 
   8   0  -4    5.67    0.49 
   8   0  -4    6.19    0.56 
  -8   0   4    5.82    0.42 
  -8   0   4    7.04    0.52 
  -8   0   4    5.82    0.66 
  -8   0   4    6.56    0.48 
   7   0  -4    0.69    0.25 
   7   0  -4    0.32    0.16 
  -7   0   4    0.66    0.18 
  -7   0   4    0.45    0.17 
  -7   0   4    0.79    0.21 
   6   0  -4   21.70    1.11 
   6   0  -4   21.81    1.18 
   6   0  -4   21.53    1.07 
  -6   0   4   23.58    1.10 
  -6   0   4   22.79    1.14 
  -6   0   4   23.00    1.09 
   5   0  -4    0.08    0.11 
   5   0  -4    0.14    0.11 
   5   0  -4   -0.02    0.11 
   5   0  -4    0.07    0.07 
  -5   0   4   -0.04    0.09 
  -5   0   4   -0.06    0.08 
  -5   0   4   -0.09    0.08 
  -5   0   4    0.15    0.09 
  -5   0   4    0.10    0.12 
   4   0  -4    3.82    0.32 
   4   0  -4    4.06    0.42 
   4   0  -4    3.31    0.30 
   4   0  -4    4.04    0.29 
  -4   0   4    4.10    0.33 
  -4   0   4    3.69    0.27 
  -4   0   4    4.08    0.31 
  -4   0   4    4.10    0.31 
   3   0  -4   10.22    0.51 
   3   0  -4   10.05    0.53 
   3   0  -4   10.87    0.55 
   3   0  -4   10.95    0.52 
  -3   0   4   10.26    0.54 
  -3   0   4    9.74    0.50 
  -3   0   4   10.65    0.53 
  -3   0   4    9.78    0.54 
   2   0  -4    0.39    0.09 
   2   0  -4    0.34    0.09 
   2   0  -4    0.33    0.09 
   2   0  -4    0.25    0.09 
   2   0  -4    0.36    0.09 
  -2   0   4    0.33    0.09 
  -2   0   4    0.28    0.10 
  -2   0   4    0.33    0.08 
  -2   0   4    0.29    0.09 
  -2   0   4    0.33    0.10 
   1   0  -4    0.33    0.06 
   1   0  -4    0.25    0.09 
   1   0  -4    0.26    0.07 
   1   0  -4    0.33    0.08 
   1   0  -4    0.30    0.08 
  -1   0   4    0.41    0.08 
  -1   0   4    0.28    0.07 
  -1   0   4    0.29    0.08 
  -1   0   4    0.29    0.09 
  -1   0   4    0.39    0.09 
   0   0  -4   89.60    3.44 
   0   0  -4   89.09    3.42 
   0   0  -4   88.18    3.43 
   0   0  -4   90.65    3.47 
   0   0  -4   87.11    3.42 
   0   0  -4   90.90    3.42 
   0   0   4   89.86    3.43 
   0   0   4   89.57    3.44 
   0   0   4   94.91    3.42 
   0   0   4   91.86    3.44 
   0   0   4   91.99    3.48 
   0   0   4   94.53    3.44 
   0   0   4   88.18    3.42 
  -1   0  -4   11.39    0.46 
  -1   0  -4   12.39    0.48 
  -1   0  -4   11.08    0.45 
  -1   0  -4   10.58    0.48 
  -1   0  -4   11.71    0.47 
  -1   0  -4   10.98    0.47 
  -1   0  -4   10.51    0.45 
   1   0   4   10.87    0.48 
   1   0   4   11.78    0.47 
   1   0   4   11.70    0.46 
   1   0   4   12.00    0.48 
   1   0   4   11.61    0.47 
   1   0   4   10.93    0.46 
  -2   0  -4    5.88    0.27 
  -2   0  -4    5.90    0.29 
  -2   0  -4    5.67    0.28 
  -2   0  -4    5.26    0.29 
  -2   0  -4    6.15    0.27 
   2   0   4    6.02    0.28 
   2   0   4    5.80    0.29 
   2   0   4    5.48    0.28 
   2   0   4    5.80    0.30 
  -3   0  -4    0.51    0.09 
  -3   0  -4    0.34    0.10 
  -3   0  -4    0.46    0.10 
  -3   0  -4    0.46    0.10 
   3   0   4    0.45    0.09 
   3   0   4    0.72    0.13 
   3   0   4    0.57    0.11 
   3   0   4    0.45    0.10 
  -4   0  -4   11.70    0.55 
  -4   0  -4   11.49    0.59 
  -4   0  -4    9.63    0.61 
  -4   0  -4   11.56    0.57 
   4   0   4   11.17    0.57 
   4   0   4   11.57    0.56 
   4   0   4   11.70    0.59 
   4   0   4   11.60    0.55 
  -5   0  -4   20.78    0.96 
  -5   0  -4   18.97    0.87 
  -5   0  -4   18.68    0.92 
  -5   0  -4   20.61    0.91 
   5   0   4   19.76    0.92 
   5   0   4   18.62    0.93 
   5   0   4   20.88    0.92 
   5   0   4   20.06    0.95 
  -6   0  -4    7.79    0.45 
  -6   0  -4    7.93    0.54 
  -6   0  -4    7.96    0.48 
  -6   0  -4    8.13    0.70 
   6   0   4    7.84    0.51 
   6   0   4    8.47    0.50 
   6   0   4    7.94    0.54 
   6   0   4    7.99    0.49 
  -7   0  -4    3.54    0.31 
  -7   0  -4    2.81    0.41 
  -7   0  -4    3.19    0.35 
  -7   0  -4    2.65    0.26 
   7   0   4    3.13    0.41 
   7   0   4    3.39    0.31 
   7   0   4    2.95    0.31 
  -8   0  -4    0.39    0.22 
  -8   0  -4    0.35    0.16 
  -8   0  -4    0.35    0.16 
   8   0   4    0.39    0.17 
   8   0   4    0.25    0.20 
  -9   0  -4    2.22    0.33 
  -9   0  -4    2.37    0.39 
  -9   0  -4    2.54    0.34 
   9   0   4    1.93    0.38 
   9   0   4    2.22    0.36 
   9  -1  -4   20.59    1.17 
   9  -1  -4   21.62    1.26 
  -9   1   4   22.10    1.12 
  -9   1   4   21.60    1.03 
  -9   1   4   21.30    1.20 
  -9   1   4   22.32    1.28 
   8  -1  -4    0.17    0.16 
   8  -1  -4   -0.07    0.13 
  -8   1   4    0.20    0.19 
  -8   1   4    0.23    0.16 
   7  -1  -4    0.58    0.22 
   7  -1  -4    0.31    0.16 
  -7   1   4    0.12    0.14 
  -7   1   4    0.45    0.19 
  -7   1   4    0.51    0.20 
   6  -1  -4    4.30    0.40 
   6  -1  -4    4.03    0.35 
  -6   1   4    3.90    0.41 
  -6   1   4    4.28    0.37 
  -6   1   4    3.78    0.37 
   5  -1  -4    0.83    0.18 
   5  -1  -4    1.00    0.21 
  -5   1   4    0.73    0.18 
  -5   1   4    0.74    0.15 
  -5   1   4    0.99    0.20 
  -5   1   4    0.92    0.24 
  -5   1   4    0.52    0.14 
   4  -1  -4    1.45    0.22 
   4  -1  -4    1.53    0.20 
   4  -1  -4    1.27    0.19 
   4  -1  -4    1.15    0.18 
  -4   1   4    1.40    0.20 
  -4   1   4    1.34    0.18 
  -4   1   4    1.54    0.24 
  -4   1   4    1.12    0.20 
   3  -1  -4    7.87    0.44 
   3  -1  -4    7.88    0.45 
   3  -1  -4    7.71    0.42 
   3  -1  -4    8.65    0.43 
  -3   1   4    7.83    0.41 
  -3   1   4    7.39    0.44 
  -3   1   4    8.06    0.46 
  -3   1   4    7.61    0.43 
   2  -1  -4    4.45    0.27 
   2  -1  -4    4.05    0.24 
   2  -1  -4    4.26    0.25 
   2  -1  -4    4.11    0.27 
  -2   1   4    3.85    0.28 
  -2   1   4    4.03    0.24 
  -2   1   4    4.16    0.28 
  -2   1   4    4.03    0.25 
  -2   1   4    4.60    0.27 
   1  -1  -4    0.81    0.09 
   1  -1  -4    0.90    0.11 
   1  -1  -4    0.97    0.09 
   1  -1  -4    1.16    0.13 
  -1   1   4    0.96    0.10 
  -1   1   4    0.69    0.10 
  -1   1   4    0.96    0.10 
  -1   1   4    1.08    0.15 
  -1   1   4    1.01    0.12 
   0  -1  -4    2.38    0.13 
   0  -1  -4    2.76    0.15 
   0  -1  -4    2.68    0.14 
   0   1   4    2.79    0.15 
   0   1   4    2.43    0.14 
   0   1   4    2.37    0.11 
   0   1   4    2.73    0.14 
   0   1   4    2.35    0.14 
   0   1   4    2.88    0.16 
   0   1   4    2.50    0.11 
   1   1   4  147.90    5.61 
  -2  -1  -4    0.90    0.10 
  -2  -1  -4    0.93    0.10 
  -2  -1  -4    0.76    0.06 
  -2  -1  -4    0.77    0.06 
  -2  -1  -4    0.83    0.10 
   2   1   4    0.95    0.10 
   2   1   4    0.90    0.10 
   2   1   4    0.78    0.08 
   2   1   4    1.02    0.12 
   2   1   4    0.96    0.10 
  -3  -1  -4    4.59    0.24 
  -3  -1  -4    4.71    0.26 
  -3  -1  -4    4.48    0.23 
  -3  -1  -4    4.94    0.28 
  -3  -1  -4    4.61    0.27 
   3   1   4    4.94    0.28 
   3   1   4    4.43    0.28 
   3   1   4    4.21    0.24 
   3   1   4    4.08    0.25 
  -4  -1  -4    0.29    0.09 
  -4  -1  -4    0.30    0.12 
  -4  -1  -4    0.33    0.10 
  -4  -1  -4    0.22    0.08 
  -4  -1  -4    0.26    0.09 
   4   1   4    0.31    0.11 
   4   1   4    0.16    0.09 
   4   1   4    0.15    0.08 
   4   1   4    0.05    0.07 
  -5  -1  -4    0.11    0.08 
  -5  -1  -4    0.05    0.08 
  -5  -1  -4   -0.03    0.07 
  -5  -1  -4   -0.08    0.06 
  -5  -1  -4   -0.01    0.09 
   5   1   4   -0.08    0.10 
   5   1   4    0.13    0.08 
   5   1   4   -0.04    0.10 
  -6  -1  -4    0.43    0.13 
  -6  -1  -4    0.22    0.11 
  -6  -1  -4    0.33    0.11 
  -6  -1  -4    0.23    0.13 
  -6  -1  -4    0.46    0.12 
   6   1   4    0.40    0.13 
   6   1   4    0.34    0.14 
   6   1   4    0.41    0.13 
   6   1   4    0.51    0.12 
  -7  -1  -4    3.35    0.28 
  -7  -1  -4    3.82    0.32 
  -7  -1  -4    3.78    0.33 
  -7  -1  -4    3.91    0.39 
   7   1   4    3.58    0.36 
   7   1   4    3.57    0.39 
   7   1   4    3.76    0.34 
  -8  -1  -4    2.45    0.32 
  -8  -1  -4    2.55    0.32 
  -8  -1  -4    2.65    0.28 
  -8  -1  -4    2.85    0.40 
   8   1   4    2.86    0.44 
  -9  -1  -4    0.21    0.16 
  -9  -1  -4    0.03    0.13 
  -9  -1  -4    0.16    0.17 
   9   1   4    0.23    0.12 
   9   1   4    0.05    0.18 
   9  -2  -4    4.18    0.44 
   9  -2  -4    3.15    0.48 
  -9   2   4    3.63    0.47 
  -9   2   4    4.13    0.61 
  -9   2   4    4.25    0.44 
   8  -2  -4    8.41    0.61 
   8  -2  -4    8.21    0.68 
  -8   2   4    9.57    0.63 
  -8   2   4    8.34    0.69 
  -8   2   4    8.67    0.65 
   7  -2  -4    1.54    0.43 
   7  -2  -4    0.86    0.24 
  -7   2   4    1.03    0.38 
  -7   2   4    1.09    0.30 
  -7   2   4    0.76    0.21 
   6  -2  -4    0.37    0.16 
   6  -2  -4    0.27    0.17 
  -6   2   4    0.31    0.16 
  -6   2   4    0.11    0.12 
  -6   2   4    0.10    0.17 
   5  -2  -4    9.54    0.54 
   5  -2  -4   10.66    0.62 
   5  -2  -4    9.25    0.57 
   5  -2  -4    9.32    0.54 
  -5   2   4    9.71    0.57 
  -5   2   4    8.54    0.56 
  -5   2   4    8.83    0.57 
  -5   2   4    9.44    0.61 
  -5   2   4    8.87    0.52 
   4  -2  -4    5.85    0.37 
   4  -2  -4    6.19    0.43 
   4  -2  -4    5.51    0.36 
  -4   2   4    6.10    0.40 
  -4   2   4    6.27    0.43 
  -4   2   4    6.15    0.41 
  -4   2   4    5.48    0.41 
  -4   2   4    6.05    0.40 
   3  -2  -4    1.22    0.17 
   3  -2  -4    0.95    0.16 
   3  -2  -4    1.72    0.25 
   3  -2  -4    0.94    0.15 
  -3   2   4    1.36    0.17 
  -3   2   4    1.75    0.25 
  -3   2   4    1.19    0.19 
  -3   2   4    1.28    0.18 
   2  -2  -4    6.27    0.33 
   2  -2  -4    6.31    0.35 
   2  -2  -4    6.48    0.33 
   2  -2  -4    6.30    0.36 
  -2   2   4    5.78    0.33 
  -2   2   4    5.98    0.35 
  -2   2   4    6.44    0.36 
  -2   2   4    6.51    0.33 
   1  -2  -4   29.61    1.21 
   1  -2  -4   29.27    1.18 
   1  -2  -4   29.53    1.18 
   1  -2  -4   29.54    1.20 
  -1   2   4   29.91    1.21 
  -1   2   4   31.31    1.21 
  -1   2   4   30.49    1.19 
  -1   2   4   30.49    1.21 
  -1   2   4   29.99    1.19 
   0  -2  -4   30.37    1.22 
   0  -2  -4   31.30    1.20 
   0  -2  -4   29.91    1.18 
   0   2   4   30.90    1.20 
   0   2   4   30.34    1.19 
   0   2   4   31.93    1.22 
   0   2   4   30.70    1.18 
   0   2   4   30.39    1.19 
   0   2   4   29.64    1.17 
  -1  -2  -4   28.12    1.08 
  -1  -2  -4   26.80    1.09 
  -1  -2  -4   27.71    1.07 
   1   2   4   27.08    1.09 
   1   2   4   26.96    1.08 
   1   2   4   26.52    1.07 
  -2  -2  -4    0.27    0.07 
  -2  -2  -4    0.32    0.09 
  -2  -2  -4    0.54    0.07 
   2   2   4    0.54    0.09 
   2   2   4    0.56    0.07 
   2   2   4    0.37    0.06 
   2   2   4    0.42    0.06 
   2   2   4    0.51    0.09 
   2   2   4    0.42    0.08 
  -3  -2  -4    0.70    0.12 
  -3  -2  -4    0.65    0.11 
  -3  -2  -4    0.72    0.08 
  -3  -2  -4    0.77    0.12 
  -3  -2  -4    0.73    0.11 
  -3  -2  -4    0.82    0.08 
   3   2   4    0.73    0.11 
   3   2   4    0.74    0.11 
   3   2   4    0.69    0.10 
   3   2   4    0.79    0.13 
   3   2   4    0.75    0.12 
  -4  -2  -4   76.29    2.97 
  -4  -2  -4   79.20    3.03 
  -4  -2  -4   78.04    3.00 
  -4  -2  -4   74.76    2.96 
  -4  -2  -4   75.86    3.01 
   4   2   4   75.53    3.03 
   4   2   4   79.73    3.03 
   4   2   4   75.18    3.01 
   4   2   4   76.59    3.00 
  -5  -2  -4    0.99    0.18 
  -5  -2  -4    0.74    0.16 
  -5  -2  -4    0.89    0.14 
  -5  -2  -4    0.94    0.15 
  -5  -2  -4    0.79    0.13 
   5   2   4    0.86    0.16 
   5   2   4    1.08    0.21 
   5   2   4    0.80    0.16 
   5   2   4    0.94    0.16 
  -6  -2  -4    2.48    0.31 
  -6  -2  -4    2.13    0.20 
  -6  -2  -4    2.32    0.24 
  -6  -2  -4    2.11    0.29 
  -6  -2  -4    2.59    0.38 
   6   2   4    2.54    0.28 
   6   2   4    2.54    0.25 
   6   2   4    2.68    0.29 
   6   2   4    2.11    0.23 
  -7  -2  -4    0.72    0.17 
  -7  -2  -4    0.62    0.18 
  -7  -2  -4    1.05    0.19 
  -7  -2  -4    1.03    0.24 
   7   2   4    0.82    0.21 
   7   2   4    0.84    0.24 
   7   2   4    0.63    0.18 
  -8  -2  -4   -0.09    0.10 
  -8  -2  -4    0.03    0.11 
  -8  -2  -4   -0.02    0.13 
  -8  -2  -4    0.17    0.16 
   8   2   4    0.01    0.17 
   8   2   4    0.05    0.12 
   8   2   4    0.25    0.16 
  -9  -2  -4    0.57    0.24 
  -9  -2  -4    0.46    0.19 
  -9  -2  -4    0.07    0.12 
   9   2   4    0.27    0.17 
   9   2   4    0.24    0.21 
 -10  -2  -4    0.55    0.18 
 -10  -2  -4    0.34    0.26 
 -10  -2  -4    0.64    0.25 
  10   2   4    0.23    0.21 
   9  -3  -4    4.06    0.56 
   9  -3  -4    2.80    0.46 
  -9   3   4    3.54    0.48 
  -9   3   4    4.09    0.62 
  -9   3   4    3.20    0.47 
   8  -3  -4    0.19    0.18 
   8  -3  -4    0.27    0.21 
  -8   3   4    0.08    0.14 
  -8   3   4    0.49    0.21 
  -8   3   4    0.13    0.16 
   7  -3  -4    3.52    0.36 
   7  -3  -4    2.84    0.48 
  -7   3   4    2.25    0.58 
  -7   3   4    2.57    0.38 
  -7   3   4    2.06    0.35 
   6  -3  -4    0.58    0.19 
   6  -3  -4    0.73    0.24 
  -6   3   4    0.71    0.22 
  -6   3   4    0.58    0.18 
  -6   3   4    0.81    0.21 
   5  -3  -4    2.52    0.39 
   5  -3  -4    2.65    0.34 
   5  -3  -4    2.98    0.27 
   5  -3  -4    2.90    0.28 
  -5   3   4    2.77    0.31 
  -5   3   4    2.98    0.42 
  -5   3   4    3.19    0.31 
  -5   3   4    2.76    0.32 
   4  -3  -4    1.14    0.18 
   4  -3  -4    1.41    0.20 
   4  -3  -4    1.05    0.18 
   4  -3  -4    1.60    0.28 
  -4   3   4    1.14    0.19 
  -4   3   4    1.21    0.21 
  -4   3   4    1.14    0.17 
  -4   3   4    1.44    0.27 
   3  -3  -4   15.98    0.79 
   3  -3  -4   17.27    0.76 
   3  -3  -4   17.33    0.76 
   3  -3  -4   17.76    0.82 
  -3   3   4   15.22    0.73 
  -3   3   4   17.07    0.80 
  -3   3   4   16.84    0.79 
  -3   3   4   16.13    0.76 
   2  -3  -4    0.15    0.07 
   2  -3  -4    0.11    0.07 
   2  -3  -4    0.10    0.08 
  -2   3   4    0.13    0.08 
  -2   3   4    0.12    0.09 
  -2   3   4    0.09    0.08 
  -2   3   4    0.01    0.07 
  -2   3   4    0.23    0.08 
   1  -3  -4   -0.03    0.04 
   1  -3  -4    0.03    0.06 
   1  -3  -4    0.02    0.05 
  -1   3   4    0.02    0.06 
  -1   3   4    0.04    0.07 
  -1   3   4    0.07    0.05 
  -1   3   4   -0.02    0.05 
   0  -3  -4   -0.02    0.06 
   0  -3  -4   -0.05    0.03 
   0  -3  -4   -0.01    0.02 
   0  -3  -4    0.01    0.05 
   0  -3  -4    0.04    0.05 
   0   3   4    0.01    0.04 
   0   3   4    0.06    0.05 
   0   3   4   -0.05    0.05 
   0   3   4    0.00    0.04 
   0   3   4   -0.01    0.03 
  -1  -3  -4   21.11    0.86 
  -1  -3  -4   21.20    0.84 
  -1  -3  -4   21.01    0.83 
  -1  -3  -4   21.03    0.88 
   1   3   4   21.23    0.82 
   1   3   4   19.83    0.82 
   1   3   4   21.75    0.84 
   1   3   4   21.04    0.87 
   1   3   4   21.13    0.84 
   1   3   4   20.91    0.84 
   1   3   4   21.36    0.86 
  -2  -3  -4    0.13    0.07 
  -2  -3  -4    0.18    0.08 
  -2  -3  -4    0.11    0.06 
   2   3   4    0.18    0.05 
   2   3   4    0.16    0.05 
   2   3   4    0.13    0.05 
   2   3   4    0.13    0.05 
   2   3   4    0.21    0.06 
   2   3   4    0.15    0.06 
  -3  -3  -4    1.55    0.09 
  -3  -3  -4    1.55    0.09 
  -3  -3  -4    1.58    0.16 
  -3  -3  -4    1.52    0.15 
  -3  -3  -4    1.89    0.16 
  -3  -3  -4    1.53    0.17 
   3   3   4    1.56    0.15 
   3   3   4    1.63    0.13 
   3   3   4    1.55    0.13 
   3   3   4    1.82    0.17 
   3   3   4    1.61    0.13 
   3   3   4    1.39    0.14 
   3   3   4    1.52    0.13 
  -4  -3  -4   61.42    2.36 
  -4  -3  -4   60.82    2.31 
  -4  -3  -4   58.99    2.30 
  -4  -3  -4   57.36    2.36 
  -4  -3  -4   60.82    2.38 
   4   3   4   61.37    2.36 
   4   3   4   56.25    2.33 
   4   3   4   59.34    2.38 
   4   3   4   57.31    2.36 
   4   3   4   62.57    2.39 
  -5  -3  -4    0.11    0.08 
  -5  -3  -4    0.09    0.08 
  -5  -3  -4   -0.01    0.05 
  -5  -3  -4    0.05    0.09 
  -5  -3  -4   -0.02    0.08 
   5   3   4    0.13    0.07 
   5   3   4    0.03    0.09 
   5   3   4   -0.11    0.06 
   5   3   4    0.14    0.08 
  -6  -3  -4    1.12    0.22 
  -6  -3  -4    0.89    0.18 
  -6  -3  -4    1.02    0.15 
  -6  -3  -4    0.76    0.16 
  -6  -3  -4    1.00    0.16 
   6   3   4    1.35    0.27 
   6   3   4    0.90    0.20 
   6   3   4    1.22    0.18 
   6   3   4    0.88    0.17 
  -7  -3  -4    0.96    0.20 
  -7  -3  -4    1.18    0.17 
  -7  -3  -4    1.05    0.26 
  -7  -3  -4    1.01    0.19 
   7   3   4    1.47    0.24 
   7   3   4    1.70    0.27 
   7   3   4    1.33    0.31 
  -8  -3  -4    2.75    0.34 
  -8  -3  -4    2.67    0.26 
  -8  -3  -4    2.71    0.37 
  -8  -3  -4    2.32    0.27 
   8   3   4    2.67    0.35 
   8   3   4    1.68    0.32 
   8   3   4    2.00    0.32 
  -9  -3  -4    1.03    0.24 
  -9  -3  -4    1.23    0.20 
  -9  -3  -4    0.93    0.21 
  -9  -3  -4    1.35    0.32 
   9   3   4    0.76    0.23 
   9   3   4    1.59    0.35 
 -10  -3  -4    0.22    0.17 
 -10  -3  -4    0.02    0.16 
 -10  -3  -4   -0.22    0.19 
  10   3   4    0.25    0.19 
  10   3   4   -0.09    0.20 
   8  -4  -4    1.10    0.33 
   8  -4  -4    1.13    0.28 
  -8   4   4    0.82    0.47 
  -8   4   4    0.91    0.32 
  -8   4   4    0.73    0.27 
   7  -4  -4    0.22    0.15 
   7  -4  -4   -0.05    0.17 
  -7   4   4    0.29    0.17 
  -7   4   4    0.16    0.15 
  -7   4   4    0.15    0.18 
   6  -4  -4    1.03    0.26 
   6  -4  -4    0.93    0.21 
  -6   4   4    0.51    0.19 
  -6   4   4    0.91    0.26 
  -6   4   4    1.05    0.23 
   5  -4  -4    0.15    0.14 
   5  -4  -4    0.25    0.13 
   5  -4  -4    0.15    0.11 
  -5   4   4    0.26    0.15 
  -5   4   4    0.06    0.10 
  -5   4   4    0.03    0.11 
   4  -4  -4   14.39    0.73 
   4  -4  -4   14.36    0.88 
   4  -4  -4   14.84    0.71 
  -4   4   4   15.12    0.77 
  -4   4   4   13.07    0.71 
  -4   4   4   14.36    0.79 
  -4   4   4   15.79    0.80 
   3  -4  -4   17.50    0.78 
   3  -4  -4   17.85    0.84 
  -3   4   4   17.85    0.85 
  -3   4   4   16.35    0.77 
  -3   4   4   16.68    0.82 
  -3   4   4   16.41    0.84 
   2  -4  -4   -0.01    0.06 
   2  -4  -4    0.07    0.08 
   2  -4  -4    0.05    0.05 
   2  -4  -4    0.12    0.09 
  -2   4   4    0.09    0.08 
  -2   4   4    0.03    0.06 
  -2   4   4    0.02    0.07 
  -2   4   4    0.07    0.08 
  -2   4   4    0.04    0.06 
   1  -4  -4   54.98    2.24 
   1  -4  -4   57.22    2.20 
   1  -4  -4   57.42    2.23 
   1  -4  -4   55.64    2.19 
   1  -4  -4   58.24    2.23 
  -1   4   4   54.97    2.22 
  -1   4   4   58.78    2.25 
  -1   4   4   54.47    2.21 
  -1   4   4   55.86    2.22 
  -1   4   4   56.57    2.25 
   0  -4  -4   29.01    1.18 
   0  -4  -4   29.71    1.19 
   0  -4  -4   28.86    1.15 
   0  -4  -4   28.47    1.13 
   0  -4  -4   30.71    1.19 
   0  -4  -4   29.08    1.14 
   0   4   4   28.11    1.16 
   0   4   4   28.71    1.16 
   0   4   4   30.48    1.21 
   0   4   4   28.25    1.19 
   0   4   4   28.28    1.18 
  -1  -4  -4   25.57    1.00 
  -1  -4  -4   25.05    1.02 
  -1  -4  -4   24.54    1.02 
  -1  -4  -4   25.68    1.06 
   1   4   4   25.65    1.05 
   1   4   4   25.98    1.04 
   1   4   4   25.30    1.03 
   1   4   4   25.48    1.02 
   1   4   4   24.41    1.00 
   1   4   4   25.32    1.00 
   1   4   4   24.51    1.01 
  -2  -4  -4    4.03    0.21 
  -2  -4  -4    3.82    0.22 
  -2  -4  -4    4.03    0.23 
  -2  -4  -4    4.31    0.25 
  -2  -4  -4    4.21    0.27 
   2   4   4    4.28    0.24 
   2   4   4    3.92    0.26 
   2   4   4    3.73    0.23 
   2   4   4    4.34    0.24 
   2   4   4    3.72    0.21 
   2   4   4    4.23    0.21 
   2   4   4    3.61    0.21 
  -3  -4  -4    1.72    0.17 
  -3  -4  -4    1.63    0.15 
  -3  -4  -4    1.95    0.19 
  -3  -4  -4    1.59    0.15 
   3   4   4    1.66    0.16 
   3   4   4    1.76    0.15 
   3   4   4    1.79    0.14 
   3   4   4    1.68    0.14 
   3   4   4    1.81    0.17 
   3   4   4    1.67    0.16 
  -4  -4  -4   10.27    0.45 
  -4  -4  -4   10.56    0.44 
  -4  -4  -4   10.14    0.51 
  -4  -4  -4   10.95    0.55 
  -4  -4  -4   10.65    0.52 
  -4  -4  -4   10.71    0.52 
   4   4   4   10.98    0.52 
   4   4   4    9.98    0.48 
   4   4   4   10.57    0.52 
   4   4   4   10.93    0.54 
   4   4   4    8.86    0.60 
   4   4   4    9.80    0.48 
  -5  -4  -4    0.58    0.13 
  -5  -4  -4    0.44    0.09 
  -5  -4  -4    0.32    0.13 
  -5  -4  -4    0.47    0.10 
  -5  -4  -4    0.46    0.15 
  -5  -4  -4    0.68    0.14 
   5   4   4    0.56    0.16 
   5   4   4    0.68    0.14 
   5   4   4    0.69    0.15 
   5   4   4    0.46    0.13 
  -6  -4  -4    1.88    0.18 
  -6  -4  -4    2.41    0.30 
  -6  -4  -4    2.03    0.22 
  -6  -4  -4    1.84    0.23 
   6   4   4    2.16    0.23 
   6   4   4    1.62    0.25 
   6   4   4    1.91    0.27 
   6   4   4    1.96    0.25 
  -7  -4  -4    1.03    0.23 
  -7  -4  -4    0.89    0.19 
  -7  -4  -4    0.76    0.14 
  -7  -4  -4    0.96    0.15 
   7   4   4    1.00    0.22 
   7   4   4    1.04    0.22 
   7   4   4    1.19    0.26 
  -8  -4  -4    0.63    0.14 
  -8  -4  -4    0.64    0.14 
  -8  -4  -4    0.51    0.16 
  -8  -4  -4    0.74    0.20 
   8   4   4    0.30    0.18 
   8   4   4    0.71    0.21 
   8   4   4    0.94    0.22 
  -9  -4  -4    1.94    0.26 
  -9  -4  -4    2.69    0.35 
  -9  -4  -4    1.90    0.33 
  -9  -4  -4    2.32    0.36 
   9   4   4    2.45    0.36 
   9   4   4    1.70    0.34 
   8  -5  -4    0.87    0.24 
   8  -5  -4    0.97    0.34 
  -8   5   4    0.84    0.27 
  -8   5   4    1.12    0.31 
  -8   5   4    0.97    0.23 
   7  -5  -4    0.92    0.26 
   7  -5  -4    0.94    0.23 
  -7   5   4    0.89    0.32 
  -7   5   4    1.23    0.32 
  -7   5   4    0.67    0.21 
   6  -5  -4    0.18    0.12 
   6  -5  -4   -0.01    0.11 
  -6   5   4    0.09    0.14 
  -6   5   4   -0.09    0.13 
   5  -5  -4    0.70    0.18 
   5  -5  -4    0.81    0.25 
  -5   5   4    0.67    0.20 
  -5   5   4    0.86    0.23 
   4  -5  -4    0.75    0.19 
   4  -5  -4    1.13    0.20 
  -4   5   4    0.84    0.19 
  -4   5   4    0.86    0.22 
  -4   5   4    1.14    0.24 
   3  -5  -4    2.36    0.21 
   3  -5  -4    2.68    0.24 
   3  -5  -4    2.82    0.29 
   3  -5  -4    2.38    0.25 
  -3   5   4    2.45    0.25 
  -3   5   4    3.08    0.38 
  -3   5   4    2.02    0.27 
   2  -5  -4    0.61    0.15 
   2  -5  -4    0.65    0.12 
   2  -5  -4    0.54    0.11 
  -2   5   4    0.46    0.13 
  -2   5   4    0.56    0.13 
  -2   5   4    0.52    0.11 
  -2   5   4    0.55    0.15 
  -2   5   4    0.58    0.13 
   1  -5  -4   24.34    1.04 
   1  -5  -4   24.70    1.03 
   1  -5  -4   25.55    1.07 
   1  -5  -4   25.41    1.09 
   1  -5  -4   24.90    1.08 
  -1   5   4   25.40    1.06 
  -1   5   4   23.88    1.05 
  -1   5   4   24.48    1.09 
  -1   5   4   26.35    1.07 
  -1   5   4   26.48    1.10 
   0  -5  -4    0.33    0.11 
   0  -5  -4    0.22    0.09 
   0  -5  -4    0.25    0.06 
   0  -5  -4    0.20    0.09 
   0  -5  -4    0.23    0.06 
   0  -5  -4    0.23    0.06 
   0   5   4    0.24    0.08 
   0   5   4    0.20    0.07 
   0   5   4    0.26    0.08 
   0   5   4    0.26    0.09 
   0   5   4    0.25    0.08 
  -1  -5  -4    1.01    0.14 
  -1  -5  -4    0.73    0.09 
  -1  -5  -4    1.04    0.14 
  -1  -5  -4    0.86    0.07 
  -1  -5  -4    0.80    0.13 
  -1  -5  -4    0.76    0.07 
   1   5   4    0.96    0.12 
   1   5   4    0.85    0.14 
   1   5   4    0.89    0.13 
   1   5   4    0.94    0.16 
   1   5   4    0.85    0.13 
   1   5   4    0.91    0.11 
  -2  -5  -4    0.33    0.10 
  -2  -5  -4    0.44    0.07 
  -2  -5  -4    0.33    0.09 
  -2  -5  -4    0.23    0.08 
  -2  -5  -4    0.31    0.11 
   2   5   4    0.29    0.10 
   2   5   4    0.40    0.09 
   2   5   4    0.28    0.09 
   2   5   4    0.27    0.07 
   2   5   4    0.33    0.10 
   2   5   4    0.27    0.06 
   2   5   4    0.31    0.08 
  -3  -5  -4    0.57    0.13 
  -3  -5  -4    0.59    0.11 
  -3  -5  -4    0.33    0.11 
  -3  -5  -4    0.70    0.12 
   3   5   4    0.53    0.10 
   3   5   4    0.58    0.12 
   3   5   4    0.65    0.12 
   3   5   4    0.68    0.11 
  -4  -5  -4    0.08    0.08 
  -4  -5  -4    0.31    0.14 
  -4  -5  -4    0.02    0.07 
  -4  -5  -4    0.04    0.04 
  -4  -5  -4    0.05    0.04 
  -4  -5  -4    0.09    0.10 
   4   5   4    0.00    0.08 
   4   5   4    0.23    0.09 
   4   5   4    0.01    0.05 
   4   5   4    0.14    0.08 
   4   5   4    0.12    0.08 
   4   5   4    0.03    0.05 
  -5  -5  -4    2.17    0.22 
  -5  -5  -4    2.55    0.28 
  -5  -5  -4    2.30    0.15 
  -5  -5  -4    2.29    0.27 
  -5  -5  -4    2.30    0.16 
   5   5   4    2.35    0.33 
   5   5   4    2.32    0.30 
   5   5   4    2.16    0.19 
   5   5   4    2.56    0.23 
  -6  -5  -4    0.05    0.09 
  -6  -5  -4   -0.01    0.05 
  -6  -5  -4    0.06    0.06 
  -6  -5  -4    0.11    0.11 
  -6  -5  -4   -0.08    0.11 
   6   5   4    0.01    0.09 
   6   5   4    0.07    0.11 
   6   5   4   -0.03    0.10 
   6   5   4   -0.06    0.09 
  -7  -5  -4    2.58    0.30 
  -7  -5  -4    2.90    0.21 
  -7  -5  -4    2.24    0.27 
  -7  -5  -4    3.16    0.23 
  -7  -5  -4    3.44    0.36 
   7   5   4    2.85    0.32 
   7   5   4    2.73    0.37 
   7   5   4    2.99    0.30 
  -8  -5  -4    3.39    0.41 
  -8  -5  -4    3.69    0.35 
  -8  -5  -4    3.40    0.26 
  -8  -5  -4    3.72    0.46 
  -8  -5  -4    3.56    0.26 
   8   5   4    4.11    0.52 
   8   5   4    3.82    0.41 
  -9  -5  -4    0.35    0.20 
  -9  -5  -4    0.25    0.19 
  -9  -5  -4    0.20    0.14 
  -9  -5  -4    0.10    0.11 
   9   5   4    0.18    0.19 
   9   5   4   -0.14    0.14 
   7  -6  -4    0.02    0.16 
   7  -6  -4    0.18    0.16 
  -7   6   4   -0.01    0.19 
  -7   6   4    0.17    0.17 
  -7   6   4    0.23    0.22 
   6  -6  -4    1.38    0.27 
   6  -6  -4    1.68    0.35 
  -6   6   4    2.03    0.40 
  -6   6   4    1.48    0.31 
   5  -6  -4    3.71    0.51 
   5  -6  -4    2.91    0.35 
  -5   6   4    2.74    0.37 
  -5   6   4    2.24    0.34 
   4  -6  -4    4.65    0.36 
   4  -6  -4    4.63    0.33 
   4  -6  -4    5.52    0.47 
  -4   6   4    5.01    0.45 
  -4   6   4    5.13    0.44 
  -4   6   4    5.43    0.42 
   3  -6  -4    9.67    0.51 
   3  -6  -4    9.97    0.59 
  -3   6   4    8.61    0.56 
  -3   6   4    8.23    0.53 
  -3   6   4    9.29    0.59 
  -3   6   4    9.16    0.52 
   2  -6  -4    2.48    0.28 
   2  -6  -4    2.30    0.19 
   2  -6  -4    1.89    0.25 
   2  -6  -4    2.64    0.29 
  -2   6   4    2.10    0.26 
  -2   6   4    2.49    0.22 
  -2   6   4    2.54    0.26 
  -2   6   4    3.14    0.29 
   1  -6  -4    3.29    0.28 
   1  -6  -4    3.34    0.22 
   1  -6  -4    3.39    0.26 
   1  -6  -4    2.92    0.28 
   1  -6  -4    3.24    0.26 
  -1   6   4    2.95    0.25 
  -1   6   4    3.18    0.28 
  -1   6   4    2.99    0.23 
   0  -6  -4    4.61    0.30 
   0  -6  -4    4.91    0.26 
   0  -6  -4    4.81    0.32 
   0  -6  -4    5.30    0.33 
   0  -6  -4    4.81    0.26 
   0  -6  -4    4.76    0.26 
   0   6   4    4.81    0.32 
   0   6   4    4.67    0.29 
   0   6   4    4.97    0.30 
  -1  -6  -4    0.66    0.13 
  -1  -6  -4    0.87    0.11 
  -1  -6  -4    0.52    0.15 
  -1  -6  -4    0.83    0.14 
  -1  -6  -4    0.93    0.10 
   1   6   4    0.57    0.12 
   1   6   4    0.96    0.17 
   1   6   4    0.73    0.12 
   1   6   4    0.84    0.13 
  -2  -6  -4    0.02    0.03 
  -2  -6  -4    0.00    0.04 
  -2  -6  -4    0.06    0.08 
  -2  -6  -4   -0.06    0.08 
  -2  -6  -4    0.00    0.04 
  -2  -6  -4    0.00    0.03 
   2   6   4    0.03    0.06 
   2   6   4    0.08    0.05 
   2   6   4    0.10    0.08 
   2   6   4   -0.04    0.03 
   2   6   4    0.11    0.08 
   2   6   4   -0.03    0.11 
  -3  -6  -4   30.79    1.26 
  -3  -6  -4   30.07    1.26 
  -3  -6  -4   31.97    1.31 
  -3  -6  -4   28.54    1.25 
   3   6   4   30.53    1.28 
   3   6   4   29.91    1.25 
   3   6   4   30.21    1.20 
   3   6   4   28.96    1.30 
   3   6   4   29.32    1.27 
   3   6   4   29.43    1.25 
  -4  -6  -4    0.05    0.08 
  -4  -6  -4    0.08    0.04 
  -4  -6  -4    0.11    0.04 
  -4  -6  -4    0.13    0.09 
  -4  -6  -4    0.11    0.10 
  -4  -6  -4    0.09    0.10 
   4   6   4    0.08    0.06 
   4   6   4    0.10    0.09 
   4   6   4    0.03    0.07 
   4   6   4    0.07    0.09 
   4   6   4    0.14    0.10 
   4   6   4    0.05    0.05 
  -5  -6  -4    4.08    0.30 
  -5  -6  -4    4.01    0.21 
  -5  -6  -4    4.27    0.36 
  -5  -6  -4    4.27    0.21 
  -5  -6  -4    4.76    0.32 
  -5  -6  -4    3.79    0.30 
   5   6   4    3.75    0.30 
   5   6   4    4.21    0.32 
   5   6   4    4.23    0.33 
   5   6   4    3.92    0.28 
   5   6   4    4.19    0.31 
  -6  -6  -4    0.99    0.12 
  -6  -6  -4    0.87    0.21 
  -6  -6  -4    0.92    0.11 
  -6  -6  -4    0.72    0.20 
  -6  -6  -4    0.68    0.17 
   6   6   4    1.09    0.23 
   6   6   4    0.69    0.18 
   6   6   4    0.92    0.21 
   6   6   4    0.81    0.19 
  -7  -6  -4    0.10    0.07 
  -7  -6  -4    0.16    0.11 
  -7  -6  -4    0.25    0.09 
  -7  -6  -4    0.12    0.15 
  -7  -6  -4    0.25    0.16 
   7   6   4   -0.15    0.14 
   7   6   4   -0.05    0.11 
   7   6   4    0.06    0.11 
  -8  -6  -4    0.01    0.15 
  -8  -6  -4    0.10    0.15 
  -8  -6  -4    0.10    0.14 
  -8  -6  -4    0.11    0.15 
   8   6   4    0.21    0.14 
  -9  -6  -4    1.03    0.25 
  -9  -6  -4    1.27    0.30 
  -9  -6  -4    1.34    0.32 
   9   6   4    1.18    0.26 
   7  -7  -4   -0.06    0.16 
   7  -7  -4   -0.29    0.19 
  -7   7   4    0.52    0.22 
  -7   7   4    0.45    0.26 
   6  -7  -4    0.90    0.29 
   6  -7  -4    0.95    0.22 
  -6   7   4    0.89    0.26 
  -6   7   4    1.21    0.33 
   5  -7  -4    1.27    0.27 
   5  -7  -4    1.33    0.25 
  -5   7   4    1.10    0.29 
  -5   7   4    0.93    0.24 
   4  -7  -4    6.89    0.53 
   4  -7  -4    5.89    0.43 
  -4   7   4    6.58    0.50 
  -4   7   4    5.51    0.46 
  -4   7   4    7.16    0.54 
   3  -7  -4    2.22    0.27 
   3  -7  -4    2.15    0.32 
   3  -7  -4    1.82    0.19
[truncated: 958,386 more chars]
